# Supplementary material for: Transcriptional Changes in Pearl Millet Leaves under Heat Stress
Source: Genes (Basel). 2021 Oct 28;12(11):1716. doi: 10.3390/genes12111716 (PMC8620540; doi:10.3390/genes12111716)
Supplement: Supplementary file 1 [file genes-12-01716-s001.zip]

Archive with 9 entries (9 files):
- Figure S1.tif
- Figure S2.tif
- Figure S3.tif
- Table S2.xlsx
- Table S3.xlsx
- Table S4.xlsx
- Table S5.xlsx
- Table S6.xlsx
- TableS1.xlsx
