# Supplementary material for: Transcriptional Changes in Pearl Millet Leaves under Heat Stress
Source: Genes (Basel). 2021 Oct 28;12(11):1716. doi: 10.3390/genes12111716 (PMC8620540; doi:10.3390/genes12111716)
Supplement: Supplementary file 1 [file genes-12-01716-s001.zip › Table S2.xlsx]

## Sheet: Sheet1
Table S2 The expression and functional annotation of DEGs in pearl millet after 1h, 48h and 96h heat stress
ID	KO_ID	log2FC (H-1hL/CK-1hL)	log2FC (H-48hL/CK-48hL)	log2FC (H-96hL/CK-96hL)	GO
i0_HQ_LWC_c4/f13p0/788	NA	-2.51579	-4.5824	-2.72717	NA
i0_HQ_LWC_c11/f12p0/776	K01602	NA	-1.17543	NA	NA
i0_HQ_LWC_c14/f10p0/599	NA	NA	NA	-2.5413	NA
i1_HQ_LWC_c2329/f2p0/1933	NA	-1.96053	NA	-1.50255	GO:0016021; integral to membrane; cellular_component	GO:0051301; cell division; biological_process	GO:0007049; cell cycle; biological_process
i0_HQ_LWC_c28/f6p0/802	NA	NA	2.18201	2.39099	GO:0006952; defense response; biological_process	GO:0009607; response to biotic stimulus; biological_process
i0_HQ_LWC_c31/f2p0/781	NA	NA	1.0467	-1.40235	GO:0005743; mitochondrial inner membrane; cellular_component	GO:0009306; protein secretion; biological_process	GO:0006950; response to stress; biological_process	GO:0070469; respiratory chain; cellular_component	GO:0022900; electron transport chain; biological_process
i0_HQ_LWC_c32/f7p0/743	NA	NA	NA	-3.71535	NA
i0_HQ_LWC_c45/f6p0/864	K02723	1.35376	NA	NA	GO:0015979; photosynthesis; biological_process	GO:0009523; photosystem II; cellular_component	GO:0030145; manganese ion binding; molecular_function	GO:0016021; integral to membrane; cellular_component
i1_HQ_LWC_c2340/f3p1/2001	NA	1.70883	1.08396	NA	GO:0016788; hydrolase activity, acting on ester bonds; molecular_function
i0_HQ_LWC_c58/f5p0/934	NA	NA	NA	-1.29363	NA
i1_HQ_LWC_c2348/f2p0/1681	K08744	1.01857	1.24484	1.10035	GO:0008654; phospholipid biosynthetic process; biological_process	GO:0016780; phosphotransferase activity, for other substituted phosphate groups; molecular_function	GO:0016020; membrane; cellular_component
i0_HQ_LWC_c63/f5p0/847	K00432	NA	NA	-1.70785	GO:0055114; oxidation-reduction process; biological_process	GO:0016491; oxidoreductase activity; molecular_function	GO:0016209; NA	GO:0004602; glutathione peroxidase activity; molecular_function	GO:0006979; response to oxidative stress; biological_process
i1_HQ_LWC_c14892/f3p5/1867	NA	-4.19399	NA	-1.79098	GO:0016746; transferase activity, transferring acyl groups; molecular_function	GO:0008152; NA
i1_HQ_LWC_c39284/f3p0/1613	NA	NA	NA	1.37804	GO:0046872; metal ion binding; molecular_function	GO:0030001; metal ion transport; biological_process
i1_HQ_LWC_c2355/f7p4/1991	K09060	NA	NA	-1.85124	GO:0005634; nucleus; cellular_component	GO:0003700; sequence-specific DNA binding transcription factor activity; molecular_function	GO:0010508; positive regulation of autophagy; biological_process	GO:0006355; regulation of transcription, DNA-dependent; biological_process	GO:0006914; autophagy; biological_process	GO:0043093; cytokinesis by binary fission; biological_process	GO:0005737; cytoplasm; cellular_component	GO:0090529; NA	GO:0007049; cell cycle; biological_process	GO:0006260; DNA replication; biological_process	GO:0003677; DNA binding; molecular_function	GO:0042729; DASH complex; cellular_component	GO:0072686; mitotic spindle; cellular_component	GO:0006606; protein import into nucleus; biological_process	GO:0043565; sequence-specific DNA binding; molecular_function	GO:0008608; attachment of spindle microtubules to kinetochore; biological_process
i1_HQ_LWC_c14897/f7p0/2002	K19892	NA	-1.69436	-2.18785	GO:0005975; carbohydrate metabolic process; biological_process	GO:0004553; hydrolase activity, hydrolyzing O-glycosyl compounds; molecular_function
i0_HQ_LWC_c80/f4p0/877	K11275	NA	NA	-1.78677	GO:0000786; nucleosome; cellular_component	GO:0003677; DNA binding; molecular_function	GO:0006874; cellular calcium ion homeostasis; biological_process	GO:0005219; ryanodine-sensitive calcium-release channel activity; molecular_function	GO:0016021; integral to membrane; cellular_component	GO:0005634; nucleus; cellular_component	GO:0006334; nucleosome assembly; biological_process
i0_HQ_LWC_c87/f4p0/776	NA	NA	NA	-1.23341	GO:0030001; metal ion transport; biological_process	GO:0046872; metal ion binding; molecular_function
i0_HQ_LWC_c90/f4p0/762	NA	1.52003	1.63589	NA	GO:0003676; nucleic acid binding; molecular_function
i0_HQ_LWC_c92/f4p0/738	NA	-1.25065	NA	NA	NA
i1_HQ_LWC_c2359/f3p2/1787	K12493	NA	NA	-1.11353	GO:0005096; GTPase activator activity; molecular_function
i1_HQ_LWC_c2361/f10p26/1974	NA	NA	NA	2.58266	GO:0007010; cytoskeleton organization; biological_process	GO:0003779; actin binding; molecular_function	GO:0016788; hydrolase activity, acting on ester bonds; molecular_function
i0_HQ_LWC_c100/f4p0/898	K01802	NA	NA	-1.14566	GO:0000413; protein peptidyl-prolyl isomerization; biological_process	GO:0006457; protein folding; biological_process	GO:0003755; peptidyl-prolyl cis-trans isomerase activity; molecular_function
i0_HQ_LWC_c112/f3p0/740	K03113	NA	NA	-1.36246	GO:0003743; translation initiation factor activity; molecular_function	GO:0006413; translational initiation; biological_process
i0_HQ_LWC_c115/f3p0/841	NA	-1.50134	NA	NA	NA
i1_HQ_LWC_c24381/f3p0/1643	NA	-7.77686	-9.08434	-7.00099	NA
i0_HQ_LWC_c119/f3p0/413	K02980	NA	NA	-1.37643	GO:0005622; intracellular; cellular_component	GO:0006412; translation; biological_process	GO:0005840; ribosome; cellular_component	GO:0003735; structural constituent of ribosome; molecular_function
i1_HQ_LWC_c39300/f4p5/1939	NA	-1.06173	NA	NA	NA
i0_HQ_LWC_c126/f3p0/917	K02865	NA	NA	-1.2095	NA
i0_HQ_LWC_c129/f3p0/926	NA	-1.077	-1.23136	-2.03351	GO:0016070; RNA metabolic process; biological_process	GO:0016020; membrane; cellular_component	GO:0020012; evasion or tolerance of host immune response; biological_process
i0_HQ_LWC_c132/f3p0/704	K02183	-1.02448	NA	-1.14179	GO:0005509; calcium ion binding; molecular_function
i0_HQ_LWC_c134/f3p0/560	K11254	1.33988	NA	-1.47713	GO:0006352; transcription initiation, DNA-dependent; biological_process	GO:0071821; FANCM-MHF complex; cellular_component	GO:0003677; DNA binding; molecular_function
i1_HQ_LWC_c14907/f12p0/1625	K18857	NA	NA	-2.04762	GO:0055114; oxidation-reduction process; biological_process	GO:0051287; NAD binding; molecular_function	GO:0006813; potassium ion transport; biological_process	GO:0016616; oxidoreductase activity, acting on the CH-OH group of donors, NAD or NADP as acceptor; molecular_function
i0_HQ_LWC_c135/f3p0/875	K02997	NA	NA	-1.37512	GO:0003723; RNA binding; molecular_function	GO:0019843; rRNA binding; molecular_function	GO:0005622; intracellular; cellular_component
i0_HQ_LWC_c139/f3p0/681	K02973	NA	NA	-1.36186	GO:0005840; ribosome; cellular_component	GO:0006412; translation; biological_process	GO:0003735; structural constituent of ribosome; molecular_function	GO:0005622; intracellular; cellular_component
i1_HQ_LWC_c39310/f5p0/1639	K03921	NA	NA	4.35837	GO:0006631; fatty acid metabolic process; biological_process	GO:0016020; membrane; cellular_component	GO:0055114; oxidation-reduction process; biological_process	GO:0016655; oxidoreductase activity, acting on NADH or NADPH, quinone or similar compound as acceptor; molecular_function	GO:0046872; metal ion binding; molecular_function	GO:0016491; oxidoreductase activity; molecular_function	GO:0045300; acyl-[acyl-carrier-protein] desaturase activity; molecular_function
i0_HQ_LWC_c147/f3p0/788	NA	NA	1.09285	NA	GO:0006952; defense response; biological_process
i0_HQ_LWC_c148/f3p0/663	K11252	4.22357	2.01249	NA	GO:0005669; transcription factor TFIID complex; cellular_component	GO:0003677; DNA binding; molecular_function	GO:0006352; transcription initiation, DNA-dependent; biological_process
i0_HQ_LWC_c149/f3p0/500	NA	NA	NA	-1.45852	NA
i0_HQ_LWC_c150/f3p0/679	K02692	NA	NA	-1.12561	GO:0015979; photosynthesis; biological_process	GO:0009538; photosystem I reaction center; cellular_component	GO:0009522; photosystem I; cellular_component
i0_HQ_LWC_c154/f3p0/870	K05765	1.8032	NA	NA	GO:0003779; actin binding; molecular_function	GO:0005622; intracellular; cellular_component
i0_HQ_LWC_c155/f3p0/899	K01602	NA	-1.02457	NA	NA
i0_HQ_LWC_c157/f2p0/600	NA	NA	NA	-1.53556	NA
i0_HQ_LWC_c158/f3p0/970	NA	1.04565	NA	NA	NA
i1_HQ_LWC_c14920/f3p0/1427	NA	NA	NA	-1.9653	GO:0006357; regulation of transcription from RNA polymerase II promoter; biological_process	GO:0001104; RNA polymerase II transcription cofactor activity; molecular_function	GO:0016592; mediator complex; cellular_component
i1_HQ_LWC_c14922/f9p0/1772	K15849	-1.01176	NA	NA	GO:0009058; biosynthetic process; biological_process	GO:0003824; NA	GO:0030170; pyridoxal phosphate binding; molecular_function
i0_HQ_LWC_c173/f2p0/738	NA	1.07591	1.29021	NA	GO:0006952; defense response; biological_process
i0_HQ_LWC_c176/f2p0/918	NA	NA	NA	-1.29005	NA
i0_HQ_LWC_c178/f2p0/668	NA	2.26617	NA	-2.35074	GO:0006352; transcription initiation, DNA-dependent; biological_process	GO:0071821; FANCM-MHF complex; cellular_component	GO:0003677; DNA binding; molecular_function
i1_HQ_LWC_c14924/f5p0/1465	NA	NA	-1.3022	-1.87545	GO:0016020; membrane; cellular_component	GO:0016021; integral to membrane; cellular_component
i1_HQ_LWC_c14941/f3p0/1438	NA	-1.27521	NA	-1.36191	GO:0016747; transferase activity, transferring acyl groups other than amino-acyl groups; molecular_function
i1_HQ_LWC_c14949/f2p0/1437	K01012	NA	-1.26649	-1.27531	GO:0003824; NA	GO:0051536; iron-sulfur cluster binding; molecular_function
i1_HQ_LWC_c6933/f2p8/1721	NA	1.8339	1.66296	1.6941	GO:0030599; pectinesterase activity; molecular_function	GO:0005618; cell wall; cellular_component	GO:0042545; cell wall modification; biological_process	GO:0016021; integral to membrane; cellular_component	GO:0005886; plasma membrane; cellular_component
i0_HQ_LWC_c184/f2p0/791	K13993	6.33999	4.00336	2.38675	NA
i0_HQ_LWC_c188/f2p0/596	K10418	NA	1.33256	NA	GO:0030286; dynein complex; cellular_component	GO:0007017; microtubule-based process; biological_process
i0_HQ_LWC_c191/f2p0/1008	NA	-1.02835	NA	-1.70968	GO:0005634; nucleus; cellular_component
i1_HQ_LWC_c39334/f8p0/1949	K00901	NA	NA	-1.15388	GO:0006741; NADP biosynthetic process; biological_process	GO:0004143; diacylglycerol kinase activity; molecular_function	GO:0008152; NA	GO:0007205; activation of protein kinase C activity by G-protein coupled receptor protein signaling pathway; biological_process	GO:0016301; kinase activity; molecular_function	GO:0003951; NAD+ kinase activity; molecular_function
i1_HQ_LWC_c14960/f3p0/1405	NA	NA	-2.30205	-1.95496	GO:0008152; NA	GO:0008236; serine-type peptidase activity; molecular_function	GO:0016787; hydrolase activity; molecular_function	GO:0006508; proteolysis; biological_process	GO:0005576; NA
i0_HQ_LWC_c193/f2p0/379	K07937	NA	-1.09355	-2.58783	NA
i0_HQ_LWC_c199/f2p0/846	K02989	NA	NA	-1.11546	NA
i1_HQ_LWC_c14968/f2p0/1438	K20782	NA	-1.24883	-1.80886	NA
i1_HQ_LWC_c14969/f2p0/1450	NA	1.22462	NA	NA	GO:0046872; metal ion binding; molecular_function	GO:0005887; integral to plasma membrane; cellular_component
i0_HQ_LWC_c201/f2p0/863	K02877	NA	NA	-1.81493	GO:0003735; structural constituent of ribosome; molecular_function	GO:0006412; translation; biological_process	GO:0005840; ribosome; cellular_component
i1_HQ_LWC_c14970/f3p0/1516	K10712	NA	NA	-1.69209	GO:0055114; oxidation-reduction process; biological_process	GO:0016702; oxidoreductase activity, acting on single donors with incorporation of molecular oxygen, incorporation of two atoms of oxygen; molecular_function
i0_HQ_LWC_c206/f2p0/753	K05759	NA	NA	-1.24118	NA
i1_HQ_LWC_c7023/f4p0/1898	K05350	NA	NA	-2.47284	GO:0004553; hydrolase activity, hydrolyzing O-glycosyl compounds; molecular_function	GO:0005975; carbohydrate metabolic process; biological_process
i0_HQ_LWC_c208/f2p0/877	NA	1.61724	NA	NA	GO:0006950; response to stress; biological_process
i0_HQ_LWC_c209/f2p0/787	NA	NA	NA	-1.36689	NA
i1_HQ_LWC_c7024/f2p0/1839	K16281	-1.14626	NA	-1.15653	GO:0046872; metal ion binding; molecular_function	GO:0005680; anaphase-promoting complex; cellular_component	GO:0005515; protein binding; molecular_function	GO:0008270; zinc ion binding; molecular_function	GO:0004842; ubiquitin-protein ligase activity; molecular_function
i0_HQ_LWC_c212/f2p0/783	K02868	NA	NA	-1.25268	NA
i1_HQ_LWC_c7050/f4p0/1828	NA	NA	-1.00624	-1.64705	NA
i0_HQ_LWC_c217/f2p0/661	NA	NA	NA	4.46131	GO:0009605; response to external stimulus; biological_process
i1_HQ_LWC_c7068/f3p0/1964	NA	NA	1.04928	NA	GO:0005525; GTP binding; molecular_function	GO:0005634; nucleus; cellular_component	GO:0006367; transcription initiation from RNA polymerase II promoter; biological_process	GO:0003677; DNA binding; molecular_function	GO:0032968; positive regulation of transcription elongation from RNA polymerase II promoter; biological_process	GO:0016887; ATPase activity; molecular_function	GO:0005524; ATP binding; molecular_function
i1_HQ_LWC_c2398/f4p0/1700	NA	NA	7.83772	NA	NA
i0_HQ_LWC_c225/f2p0/692	NA	NA	NA	-1.50097	GO:0004869; cysteine-type endopeptidase inhibitor activity; molecular_function
i0_HQ_LWC_c233/f2p0/747	NA	2.23045	1.40001	NA	GO:0042030; ATPase inhibitor activity; molecular_function	GO:0006355; regulation of transcription, DNA-dependent; biological_process	GO:0005739; mitochondrion; cellular_component	GO:0032780; negative regulation of ATPase activity; biological_process
i1_HQ_LWC_c39355/f4p26/1989	NA	NA	-1.11989	-1.72671	GO:0016020; membrane; cellular_component	GO:0016021; integral to membrane; cellular_component
i1_HQ_LWC_c39357/f3p35/2012	K01142	NA	NA	2.35724	GO:0006278; RNA-dependent DNA replication; biological_process	GO:0003964; RNA-directed DNA polymerase activity; molecular_function	GO:0006353; transcription termination, DNA-dependent; biological_process
i1_HQ_LWC_c39362/f4p0/1827	K20891	1.41116	NA	NA	GO:0008375; acetylglucosaminyltransferase activity; molecular_function	GO:0016020; membrane; cellular_component
i1_HQ_LWC_c39366/f2p5/1973	NA	-2.43986	NA	NA	GO:0004144; diacylglycerol O-acyltransferase activity; molecular_function	GO:0045017; glycerolipid biosynthetic process; biological_process
i1_HQ_LWC_c24945/f3p6/1882	NA	7.14145	NA	NA	GO:0035091; phosphatidylinositol binding; molecular_function	GO:0019904; protein domain specific binding; molecular_function
i1_HQ_LWC_c2421/f2p4/1864	NA	NA	1.39322	1.27913	GO:0008152; NA	GO:0016758; transferase activity, transferring hexosyl groups; molecular_function
i0_HQ_LWC_c244/f2p0/986	NA	NA	NA	-1.19494	GO:0003723; RNA binding; molecular_function	GO:0008270; zinc ion binding; molecular_function	GO:0005680; anaphase-promoting complex; cellular_component	GO:0005515; protein binding; molecular_function	GO:0016567; protein ubiquitination; biological_process	GO:0004842; ubiquitin-protein ligase activity; molecular_function	GO:0046872; metal ion binding; molecular_function	GO:0061630; NA
i0_HQ_LWC_c245/f2p0/549	K02135	NA	NA	-1.02556	GO:0015986; ATP synthesis coupled proton transport; biological_process	GO:0046933; hydrogen ion transporting ATP synthase activity, rotational mechanism; molecular_function	GO:0000275; mitochondrial proton-transporting ATP synthase complex, catalytic core F(1); cellular_component
i1_HQ_LWC_c7122/f4p0/1994	K00166	NA	NA	-2.5512	GO:0016624; oxidoreductase activity, acting on the aldehyde or oxo group of donors, disulfide as acceptor; molecular_function	GO:0015627; type II protein secretion system complex; cellular_component	GO:0016114; terpenoid biosynthetic process; biological_process	GO:0030976; thiamine pyrophosphate binding; molecular_function	GO:0008661; 1-deoxy-D-xylulose-5-phosphate synthase activity; molecular_function	GO:0008565; protein transporter activity; molecular_function	GO:0015628; protein secretion by the type II secretion system; biological_process	GO:0003824; NA	GO:0008152; NA
i0_HQ_LWC_c254/f2p0/660	K03671	1.50278	NA	NA	GO:0016491; oxidoreductase activity; molecular_function	GO:0016209; NA	GO:0055114; oxidation-reduction process; biological_process	GO:0000398; nuclear mRNA splicing, via spliceosome; biological_process	GO:0045454; cell redox homeostasis; biological_process	GO:0004800; thyroxine 5'-deiodinase activity; molecular_function	GO:0005681; spliceosomal complex; cellular_component
i1_HQ_LWC_c7188/f3p0/1885	K00522	NA	NA	-1.18916	GO:0016491; oxidoreductase activity; molecular_function	GO:0046872; metal ion binding; molecular_function	GO:0006879; cellular iron ion homeostasis; biological_process	GO:0055114; oxidation-reduction process; biological_process	GO:0008199; ferric iron binding; molecular_function
i0_HQ_LWC_c260/f2p0/876	K07937	NA	-1.12503	-1.55677	GO:0005525; GTP binding; molecular_function	GO:0003924; GTPase activity; molecular_function	GO:0005524; ATP binding; molecular_function	GO:0003873; 6-phosphofructo-2-kinase activity; molecular_function	GO:0006000; fructose metabolic process; biological_process	GO:0004871; signal transducer activity; molecular_function	GO:0007186; G-protein coupled receptor protein signaling pathway; biological_process	GO:0007264; small GTPase mediated signal transduction; biological_process	GO:0031683; G-protein beta/gamma-subunit complex binding; molecular_function	GO:0019001; guanyl nucleotide binding; molecular_function
i0_HQ_LWC_c271/f2p0/833	NA	2.23263	1.26628	NA	NA
i0_HQ_LWC_c272/f2p0/895	K00799	NA	-1.43566	-2.87116	GO:0005741; mitochondrial outer membrane; cellular_component	GO:0006626; protein targeting to mitochondrion; biological_process	GO:0005515; protein binding; molecular_function
i0_HQ_LWC_c273/f2p0/803	K02183	1.20269	NA	NA	GO:0005578; proteinaceous extracellular matrix; cellular_component	GO:0007165; signal transduction; biological_process	GO:0015159; polysaccharide transmembrane transporter activity; molecular_function	GO:0003899; DNA-directed RNA polymerase activity; molecular_function	GO:0006351; transcription, DNA-dependent; biological_process	GO:0005509; calcium ion binding; molecular_function	GO:0015774; polysaccharide transport; biological_process	GO:0016020; membrane; cellular_component	GO:0005515; protein binding; molecular_function
i0_HQ_LWC_c274/f2p0/744	K02949	NA	NA	-1.31709	GO:0005622; intracellular; cellular_component	GO:0003735; structural constituent of ribosome; molecular_function	GO:0005840; ribosome; cellular_component	GO:0006412; translation; biological_process
i0_HQ_LWC_c280/f2p0/880	K02183	NA	NA	-1.14872	GO:0003899; DNA-directed RNA polymerase activity; molecular_function	GO:0015159; polysaccharide transmembrane transporter activity; molecular_function	GO:0007165; signal transduction; biological_process	GO:0005578; proteinaceous extracellular matrix; cellular_component	GO:0016020; membrane; cellular_component	GO:0005515; protein binding; molecular_function	GO:0015774; polysaccharide transport; biological_process	GO:0006351; transcription, DNA-dependent; biological_process	GO:0005509; calcium ion binding; molecular_function
i1_HQ_LWC_c39413/f3p0/1848	K15285	-1.33381	NA	-1.0243	GO:0016020; membrane; cellular_component	GO:0016021; integral to membrane; cellular_component	GO:0006810; transport; biological_process
i0_HQ_LWC_c292/f2p0/697	K08341	NA	NA	-1.04115	GO:0005737; cytoplasm; cellular_component	GO:0000045; autophagic vacuole assembly; biological_process
i0_HQ_LWC_c293/f2p0/939	K02638	1.07787	NA	NA	GO:0009055; NA	GO:0005507; copper ion binding; molecular_function
i0_HQ_LWC_c294/f2p0/946	NA	NA	NA	-1.67488	NA
i0_HQ_LWC_c295/f2p0/546	K02921	NA	NA	-1.47093	GO:0003735; structural constituent of ribosome; molecular_function	GO:0005840; ribosome; cellular_component	GO:0006412; translation; biological_process	GO:0005622; intracellular; cellular_component	GO:0008270; zinc ion binding; molecular_function	GO:0035556; intracellular signal transduction; biological_process
i1_HQ_LWC_c16158/f6p0/1617	NA	1.03694	NA	NA	GO:0000413; protein peptidyl-prolyl isomerization; biological_process	GO:0006457; protein folding; biological_process	GO:0003755; peptidyl-prolyl cis-trans isomerase activity; molecular_function
i0_HQ_LWC_c296/f2p0/803	K02947	NA	NA	-1.50186	NA
i1_HQ_LWC_c39425/f2p0/1551	K03405	-1.0143	NA	NA	GO:0006355; regulation of transcription, DNA-dependent; biological_process	GO:0003677; DNA binding; molecular_function	GO:0006260; DNA replication; biological_process	GO:0005524; ATP binding; molecular_function	GO:0016887; ATPase activity; molecular_function	GO:0008134; transcription factor binding; molecular_function
i1_HQ_LWC_c39427/f6p0/1441	K15382	NA	-1.28322	-1.34355	GO:0016021; integral to membrane; cellular_component	GO:0005743; mitochondrial inner membrane; cellular_component	GO:0006850; mitochondrial pyruvate transport; biological_process
i0_HQ_LWC_c307/f2p0/833	K17991	NA	NA	-1.48085	GO:0005509; calcium ion binding; molecular_function
i1_HQ_LWC_c39433/f3p1/1402	NA	NA	NA	-1.22034	NA
i1_HQ_LWC_c39437/f2p0/1385	NA	NA	NA	-1.10946	GO:0019031; viral envelope; cellular_component
i1_HQ_LWC_c16175/f4p0/1915	K01641	NA	NA	-1.55719	GO:0004421; hydroxymethylglutaryl-CoA synthase activity; molecular_function	GO:0008299; isoprenoid biosynthetic process; biological_process
i1_HQ_LWC_c39442/f2p0/1358	NA	NA	NA	-1.30493	GO:0003677; DNA binding; molecular_function	GO:0007049; cell cycle; biological_process	GO:0006260; DNA replication; biological_process	GO:0006606; protein import into nucleus; biological_process	GO:0043565; sequence-specific DNA binding; molecular_function	GO:0019069; viral capsid assembly; biological_process	GO:0042803; protein homodimerization activity; molecular_function	GO:0008134; transcription factor binding; molecular_function	GO:0048870; cell motility; biological_process	GO:0006914; autophagy; biological_process	GO:0006355; regulation of transcription, DNA-dependent; biological_process	GO:0010508; positive regulation of autophagy; biological_process	GO:0003700; sequence-specific DNA binding transcription factor activity; molecular_function	GO:0031514; motile cilium; cellular_component	GO:0070840; dynein complex binding; molecular_function	GO:0046806; viral scaffold; cellular_component
i1_HQ_LWC_c39448/f4p10/1407	NA	NA	NA	-1.32347	NA
i1_HQ_LWC_c16182/f5p0/1593	K00966	NA	-1.21562	-1.89161	GO:0009058; biosynthetic process; biological_process	GO:0016779; nucleotidyltransferase activity; molecular_function
i1_HQ_LWC_c39457/f15p2/1937	NA	-1.72691	NA	NA	GO:0016021; integral to membrane; cellular_component	GO:0004252; serine-type endopeptidase activity; molecular_function
i0_HQ_LWC_c2595/f3p8/966	NA	-1.86407	-1.55122	-2.20174	GO:0006950; response to stress; biological_process
i0_HQ_LWC_c2596/f2p1/768	K02995	NA	NA	-1.43574	NA
i0_HQ_LWC_c2597/f2p0/759	K02955	NA	NA	-1.37993	GO:0006412; translation; biological_process	GO:0005840; ribosome; cellular_component	GO:0003735; structural constituent of ribosome; molecular_function	GO:2001070; NA
i0_HQ_LWC_c2610/f37p0/711	NA	NA	NA	-1.25211	NA
i1_HQ_LWC_c2460/f2p0/1692	NA	-1.45854	NA	NA	GO:0008152; NA	GO:0016758; transferase activity, transferring hexosyl groups; molecular_function
i1_HQ_LWC_c25524/f3p2/1309	NA	NA	NA	-1.3189	NA
i1_HQ_LWC_c16220/f3p0/1910	NA	-1.52038	NA	NA	GO:0005509; calcium ion binding; molecular_function	GO:0006821; chloride transport; biological_process	GO:0016020; membrane; cellular_component	GO:0005515; protein binding; molecular_function	GO:0005578; proteinaceous extracellular matrix; cellular_component	GO:0007165; signal transduction; biological_process	GO:0005247; voltage-gated chloride channel activity; molecular_function	GO:0055085; transmembrane transport; biological_process
i1_HQ_LWC_c25566/f3p0/1372	NA	NA	1.49309	NA	GO:0019069; viral capsid assembly; biological_process	GO:0016021; integral to membrane; cellular_component	GO:0043565; sequence-specific DNA binding; molecular_function	GO:0006606; protein import into nucleus; biological_process	GO:0016020; membrane; cellular_component	GO:0000776; kinetochore; cellular_component	GO:0051382; kinetochore assembly; biological_process	GO:0007049; cell cycle; biological_process	GO:0006260; DNA replication; biological_process	GO:0003677; DNA binding; molecular_function	GO:0005737; cytoplasm; cellular_component	GO:0046806; viral scaffold; cellular_component	GO:0003700; sequence-specific DNA binding transcription factor activity; molecular_function	GO:0006886; intracellular protein transport; biological_process	GO:0016070; RNA metabolic process; biological_process	GO:0008565; protein transporter activity; molecular_function	GO:0006355; regulation of transcription, DNA-dependent; biological_process	GO:0005634; nucleus; cellular_component
i1_HQ_LWC_c7301/f3p6/1990	NA	NA	NA	1.31302	NA
i1_HQ_LWC_c16237/f3p0/1669	K09060	1.25208	NA	-1.21345	GO:0051382; kinetochore assembly; biological_process	GO:0003677; DNA binding; molecular_function	GO:0006260; DNA replication; biological_process	GO:0005634; nucleus; cellular_component	GO:0000776; kinetochore; cellular_component	GO:0043565; sequence-specific DNA binding; molecular_function	GO:0003700; sequence-specific DNA binding transcription factor activity; molecular_function	GO:0010508; positive regulation of autophagy; biological_process	GO:0006355; regulation of transcription, DNA-dependent; biological_process
i1_HQ_LWC_c39512/f3p0/1767	K17506	NA	NA	-1.08245	GO:0003824; NA
i1_HQ_LWC_c641/f20p0/1517	K18819	1.64051	1.31874	NA	GO:0006486; protein glycosylation; biological_process	GO:0016757; transferase activity, transferring glycosyl groups; molecular_function
i1_HQ_LWC_c16252/f4p0/1485	NA	-1.17221	NA	NA	GO:0004721; phosphoprotein phosphatase activity; molecular_function	GO:0004553; hydrolase activity, hydrolyzing O-glycosyl compounds; molecular_function	GO:0006470; protein dephosphorylation; biological_process	GO:0008138; protein tyrosine/serine/threonine phosphatase activity; molecular_function	GO:0005975; carbohydrate metabolic process; biological_process	GO:0004725; protein tyrosine phosphatase activity; molecular_function
i1_HQ_LWC_c2488/f3p11/1942	NA	1.62377	2.49273	2.30557	GO:0005515; protein binding; molecular_function
i1_HQ_LWC_c25668/f2p0/1280	NA	-1.03016	-2.04241	-1.51383	NA
i1_HQ_LWC_c16262/f4p0/1974	NA	NA	-1.14825	-1.48388	GO:0016021; integral to membrane; cellular_component	GO:0055085; transmembrane transport; biological_process	GO:0022857; transmembrane transporter activity; molecular_function	GO:0044237; cellular metabolic process; biological_process	GO:0003824; NA
i1_HQ_LWC_c835/f15p0/1613	K08057	2.74643	1.483	NA	GO:0006457; protein folding; biological_process	GO:0005509; calcium ion binding; molecular_function	GO:0051082; unfolded protein binding; molecular_function	GO:0005783; endoplasmic reticulum; cellular_component
i1_HQ_LWC_c898/f20p0/1878	K05350	NA	1.0727	1.28844	GO:0005975; carbohydrate metabolic process; biological_process	GO:0004553; hydrolase activity, hydrolyzing O-glycosyl compounds; molecular_function
i1_HQ_LWC_c25705/f2p0/1369	NA	NA	NA	-1.3928	GO:0005509; calcium ion binding; molecular_function	GO:0005544; calcium-dependent phospholipid binding; molecular_function
i1_HQ_LWC_c16272/f3p0/1544	NA	-1.42765	NA	-2.46481	GO:0006355; regulation of transcription, DNA-dependent; biological_process	GO:0003677; DNA binding; molecular_function	GO:0005634; nucleus; cellular_component	GO:0045122; aflatoxin biosynthetic process; biological_process
i1_HQ_LWC_c16276/f3p0/1525	K02116	-1.70404	NA	-1.38331	NA
i1_HQ_LWC_c7445/f3p0/1620	K17609	NA	NA	-1.47875	GO:0045454; cell redox homeostasis; biological_process	GO:0055114; oxidation-reduction process; biological_process	GO:0016491; oxidoreductase activity; molecular_function	GO:0015035; protein disulfide oxidoreductase activity; molecular_function	GO:0009055; NA	GO:0016209; NA	GO:0035556; intracellular signal transduction; biological_process
i1_HQ_LWC_c7461/f2p12/1929	NA	NA	NA	2.28371	GO:0016787; hydrolase activity; molecular_function
i1_HQ_LWC_c25739/f2p3/1394	NA	1.51231	NA	NA	GO:0006260; DNA replication; biological_process
i1_HQ_LWC_c25771/f2p3/1201	K11982	NA	NA	-1.12909	GO:0016151; nickel ion binding; molecular_function	GO:0005680; anaphase-promoting complex; cellular_component	GO:0008270; zinc ion binding; molecular_function	GO:0005515; protein binding; molecular_function	GO:0003723; RNA binding; molecular_function	GO:0046872; metal ion binding; molecular_function	GO:0004842; ubiquitin-protein ligase activity; molecular_function	GO:0006464; protein modification process; biological_process
i1_HQ_LWC_c25785/f2p0/1146	NA	1.14809	NA	NA	GO:0015979; photosynthesis; biological_process	GO:0009523; photosystem II; cellular_component	GO:0009654; oxygen evolving complex; cellular_component	GO:0005509; calcium ion binding; molecular_function	GO:0019898; extrinsic to membrane; cellular_component
i1_HQ_LWC_c25787/f2p0/1146	K10666	NA	NA	-1.43706	GO:0046872; metal ion binding; molecular_function	GO:0061630; NA	GO:0004842; ubiquitin-protein ligase activity; molecular_function	GO:0005680; anaphase-promoting complex; cellular_component	GO:0005515; protein binding; molecular_function	GO:0008270; zinc ion binding; molecular_function
i1_HQ_LWC_c970/f16p0/1716	K14209	NA	NA	-1.05986	NA
i1_HQ_LWC_c25814/f2p2/1156	K06630	NA	NA	-1.14072	GO:0005198; NA	GO:0019028; viral capsid; cellular_component
i1_HQ_LWC_c2521/f6p0/1759	NA	-1.90103	NA	NA	GO:0008152; NA	GO:0016758; transferase activity, transferring hexosyl groups; molecular_function
i1_HQ_LWC_c25857/f2p0/1664	K07767	1.03757	1.97124	2.29966	GO:0016887; ATPase activity; molecular_function	GO:0002949; NA	GO:0005524; ATP binding; molecular_function	GO:0006355; regulation of transcription, DNA-dependent; biological_process	GO:0003678; DNA helicase activity; molecular_function	GO:0006310; DNA recombination; biological_process	GO:0008134; transcription factor binding; molecular_function	GO:0019079; viral genome replication; biological_process	GO:0003724; RNA helicase activity; molecular_function	GO:0003723; RNA binding; molecular_function	GO:0009378; four-way junction helicase activity; molecular_function	GO:0006281; DNA repair; biological_process
i1_HQ_LWC_c25951/f2p0/1924	NA	-1.85698	NA	NA	GO:0020037; heme binding; molecular_function	GO:0005506; iron ion binding; molecular_function	GO:0003824; NA	GO:0016705; oxidoreductase activity, acting on paired donors, with incorporation or reduction of molecular oxygen; molecular_function	GO:0055114; oxidation-reduction process; biological_process
i1_HQ_LWC_c39592/f14p0/1331	NA	1.85013	NA	NA	GO:0016485; protein processing; biological_process	GO:0004190; aspartic-type endopeptidase activity; molecular_function	GO:0006950; response to stress; biological_process	GO:0009415; response to water; biological_process	GO:0016021; integral to membrane; cellular_component
i1_HQ_LWC_c39595/f6p0/1393	NA	1.15942	NA	NA	NA
i1_HQ_LWC_c1090/f14p0/1953	NA	NA	NA	-1.0665	NA
i1_HQ_LWC_c39601/f3p0/1288	K01166	-1.12157	NA	-1.42522	GO:0033897; ribonuclease T2 activity; molecular_function	GO:0003723; RNA binding; molecular_function
i1_HQ_LWC_c1100/f14p0/1922	K03942	NA	NA	-1.06124	GO:0051539; 4 iron, 4 sulfur cluster binding; molecular_function
i1_HQ_LWC_c16353/f2p0/1888	K00517	NA	-3.6836	-2.68514	GO:0005506; iron ion binding; molecular_function	GO:0020037; heme binding; molecular_function	GO:0055114; oxidation-reduction process; biological_process	GO:0016705; oxidoreductase activity, acting on paired donors, with incorporation or reduction of molecular oxygen; molecular_function
i1_HQ_LWC_c7634/f2p9/1692	K15109	NA	NA	-4.44667	NA
i1_HQ_LWC_c1122/f9p0/1715	NA	1.11084	NA	NA	NA
i1_HQ_LWC_c39611/f10p0/1194	K06630	NA	NA	-1.03492	GO:0019028; viral capsid; cellular_component	GO:0005198; NA	GO:0044781; NA
i1_HQ_LWC_c39612/f6p3/1217	NA	NA	NA	-1.23394	GO:0006694; steroid biosynthetic process; biological_process	GO:0003824; NA	GO:0050662; coenzyme binding; molecular_function	GO:0055114; oxidation-reduction process; biological_process	GO:0051287; NAD binding; molecular_function	GO:0016620; oxidoreductase activity, acting on the aldehyde or oxo group of donors, NAD or NADP as acceptor; molecular_function	GO:0009089; lysine biosynthetic process via diaminopimelate; biological_process	GO:0016616; oxidoreductase activity, acting on the CH-OH group of donors, NAD or NADP as acceptor; molecular_function	GO:0008839; dihydrodipicolinate reductase activity; molecular_function	GO:0003854; 3-beta-hydroxy-delta5-steroid dehydrogenase activity; molecular_function
i1_HQ_LWC_c16362/f4p0/1539	NA	-1.62616	-1.49923	-1.2281	GO:0005515; protein binding; molecular_function
i1_HQ_LWC_c16363/f3p0/1867	NA	-1.65364	-1.5318	NA	GO:0005515; protein binding; molecular_function
i1_HQ_LWC_c16366/f2p0/1758	NA	-1.01574	NA	NA	NA
i1_HQ_LWC_c16371/f3p0/1920	K16075	1.00301	NA	NA	NA
i1_HQ_LWC_c16379/f2p0/1908	NA	1.40575	NA	NA	NA
i1_HQ_LWC_c7644/f4p7/1888	NA	1.29233	2.05555	NA	GO:0016788; hydrolase activity, acting on ester bonds; molecular_function	GO:0006629; lipid metabolic process; biological_process	GO:0008374; O-acyltransferase activity; molecular_function	GO:0016787; hydrolase activity; molecular_function
i1_HQ_LWC_c1224/f10p0/1899	NA	4.48842	3.70561	2.0298	NA
i1_HQ_LWC_c16386/f3p0/1535	NA	NA	NA	-1.00064	NA
i1_HQ_LWC_c27412/f20p0/2012	NA	NA	NA	1.02009	GO:0016020; membrane; cellular_component	GO:0006468; protein phosphorylation; biological_process	GO:0016773; phosphotransferase activity, alcohol group as acceptor; molecular_function	GO:0004672; protein kinase activity; molecular_function	GO:0007165; signal transduction; biological_process	GO:0005524; ATP binding; molecular_function
i1_HQ_LWC_c27415/f38p0/1834	K13366	-1.17308	NA	2.35119	GO:0055114; oxidation-reduction process; biological_process	GO:0071949; FAD binding; molecular_function	GO:0016491; oxidoreductase activity; molecular_function	GO:0050660; flavin adenine dinucleotide binding; molecular_function	GO:0008033; tRNA processing; biological_process
i1_HQ_LWC_c16403/f5p0/1808	K09589	NA	NA	-2.19969	GO:0005506; iron ion binding; molecular_function	GO:0020037; heme binding; molecular_function	GO:0016705; oxidoreductase activity, acting on paired donors, with incorporation or reduction of molecular oxygen; molecular_function	GO:0055114; oxidation-reduction process; biological_process
i1_HQ_LWC_c7742/f2p0/1467	K15275	3.06789	1.75222	1.67705	GO:0016021; integral to membrane; cellular_component	GO:0055085; transmembrane transport; biological_process	GO:0016020; membrane; cellular_component
i1_HQ_LWC_c2555/f3p2/1596	K07767	NA	1.45547	NA	GO:0002949; NA	GO:0005524; ATP binding; molecular_function	GO:0016887; ATPase activity; molecular_function	GO:0006355; regulation of transcription, DNA-dependent; biological_process	GO:0006310; DNA recombination; biological_process	GO:0003678; DNA helicase activity; molecular_function	GO:0008134; transcription factor binding; molecular_function	GO:0019079; viral genome replication; biological_process	GO:0003724; RNA helicase activity; molecular_function	GO:0003723; RNA binding; molecular_function	GO:0009378; four-way junction helicase activity; molecular_function	GO:0006281; DNA repair; biological_process
i1_HQ_LWC_c2557/f7p0/1599	K20536	NA	NA	-1.25712	GO:0005524; ATP binding; molecular_function	GO:0004672; protein kinase activity; molecular_function	GO:0016773; phosphotransferase activity, alcohol group as acceptor; molecular_function	GO:0006468; protein phosphorylation; biological_process	GO:0016020; membrane; cellular_component
i1_HQ_LWC_c27462/f22p0/1965	K12355	NA	-1.99261	-2.65832	GO:0008152; NA	GO:0016491; oxidoreductase activity; molecular_function	GO:0055114; oxidation-reduction process; biological_process
i1_HQ_LWC_c27466/f21p0/1976	NA	-1.24674	NA	NA	GO:0008236; serine-type peptidase activity; molecular_function	GO:0006508; proteolysis; biological_process	GO:0005515; protein binding; molecular_function
i1_HQ_LWC_c1263/f17p0/1915	NA	NA	NA	-1.07272	GO:0009058; biosynthetic process; biological_process	GO:0016844; strictosidine synthase activity; molecular_function	GO:0005515; protein binding; molecular_function
i1_HQ_LWC_c16413/f2p0/1822	K01148	NA	1.36984	1.08385	GO:0003723; RNA binding; molecular_function
i1_HQ_LWC_c27468/f27p0/1904	NA	NA	NA	-1.09607	GO:0016705; oxidoreductase activity, acting on paired donors, with incorporation or reduction of molecular oxygen; molecular_function	GO:0055114; oxidation-reduction process; biological_process	GO:0005506; iron ion binding; molecular_function	GO:0020037; heme binding; molecular_function
i1_HQ_LWC_c16419/f2p0/1868	K00864	-2.83048	NA	NA	GO:0005975; carbohydrate metabolic process; biological_process	GO:0016773; phosphotransferase activity, alcohol group as acceptor; molecular_function
i1_HQ_LWC_c16421/f2p0/1558	NA	1.93961	1.96689	1.27008	GO:0051087; chaperone binding; molecular_function	GO:0005515; protein binding; molecular_function
i1_HQ_LWC_c7809/f2p0/1855	K10663	1.07383	NA	NA	GO:0005515; protein binding; molecular_function	GO:0005680; anaphase-promoting complex; cellular_component	GO:0008270; zinc ion binding; molecular_function	GO:0004842; ubiquitin-protein ligase activity; molecular_function	GO:0046872; metal ion binding; molecular_function
i1_HQ_LWC_c27509/f19p0/1855	K05280	-4.80461	-3.2888	-6.40861	GO:0055114; oxidation-reduction process; biological_process	GO:0016705; oxidoreductase activity, acting on paired donors, with incorporation or reduction of molecular oxygen; molecular_function	GO:0020037; heme binding; molecular_function	GO:0005506; iron ion binding; molecular_function
i1_HQ_LWC_c7862/f6p0/1886	K20617	NA	NA	-1.30152	GO:0005506; iron ion binding; molecular_function	GO:0020037; heme binding; molecular_function	GO:0055114; oxidation-reduction process; biological_process	GO:0016705; oxidoreductase activity, acting on paired donors, with incorporation or reduction of molecular oxygen; molecular_function
i1_HQ_LWC_c7867/f2p0/1873	K04733	NA	NA	-1.46432	GO:0004672; protein kinase activity; molecular_function	GO:0005524; ATP binding; molecular_function	GO:0006468; protein phosphorylation; biological_process
i1_HQ_LWC_c7879/f2p0/1843	NA	NA	-1.44648	-1.79633	NA
i1_HQ_LWC_c16436/f2p0/1621	K00640	NA	1.50868	1.53878	GO:0005737; cytoplasm; cellular_component	GO:0009001; serine O-acetyltransferase activity; molecular_function	GO:0006535; cysteine biosynthetic process from serine; biological_process
i1_HQ_LWC_c16438/f2p0/1753	NA	NA	NA	-1.9978	GO:0006468; protein phosphorylation; biological_process	GO:0004672; protein kinase activity; molecular_function	GO:0005524; ATP binding; molecular_function
i1_HQ_LWC_c39701/f55p10/1871	K00036	-1.33942	NA	NA	GO:0050661; NADP binding; molecular_function	GO:0055114; oxidation-reduction process; biological_process	GO:0004345; glucose-6-phosphate dehydrogenase activity; molecular_function	GO:0006006; glucose metabolic process; biological_process
i1_HQ_LWC_c39709/f2p1/1519	NA	-1.04667	NA	-1.18822	GO:0050662; coenzyme binding; molecular_function	GO:0003854; 3-beta-hydroxy-delta5-steroid dehydrogenase activity; molecular_function	GO:0016616; oxidoreductase activity, acting on the CH-OH group of donors, NAD or NADP as acceptor; molecular_function	GO:0006694; steroid biosynthetic process; biological_process	GO:0055114; oxidation-reduction process; biological_process	GO:0003824; NA
i1_HQ_LWC_c1312/f6p0/1522	NA	NA	NA	-2.02073	NA
i1_HQ_LWC_c1317/f18p0/1956	K08145	NA	-1.80763	NA	GO:0022857; transmembrane transporter activity; molecular_function	GO:0016021; integral to membrane; cellular_component	GO:0055085; transmembrane transport; biological_process
i1_HQ_LWC_c27549/f9p0/1908	NA	-4.48651	-3.42306	-4.01679	GO:0055114; oxidation-reduction process; biological_process	GO:0016705; oxidoreductase activity, acting on paired donors, with incorporation or reduction of molecular oxygen; molecular_function	GO:0005506; iron ion binding; molecular_function	GO:0020037; heme binding; molecular_function
i1_HQ_LWC_c39719/f6p0/1451	K01759	NA	1.03069	NA	GO:0006412; translation; biological_process	GO:0005840; ribosome; cellular_component	GO:0003735; structural constituent of ribosome; molecular_function	GO:0005515; protein binding; molecular_function	GO:0005622; intracellular; cellular_component
i1_HQ_LWC_c27554/f5p0/1876	K10257	-1.8467	NA	NA	GO:0006629; lipid metabolic process; biological_process	GO:0016717; oxidoreductase activity, acting on paired donors, with oxidation of a pair of donors resulting in the reduction of molecular oxygen to two molecules of water; molecular_function	GO:0055114; oxidation-reduction process; biological_process
i1_HQ_LWC_c39724/f4p9/1417	NA	-1.60675	NA	-1.3449	NA
i1_HQ_LWC_c39725/f36p13/1241	K09872	1.50368	NA	NA	GO:0016020; membrane; cellular_component	GO:0005215; NA	GO:0006810; transport; biological_process
i1_HQ_LWC_c1331/f5p0/1975	K17499	-1.17595	NA	NA	GO:0003824; NA
i1_HQ_LWC_c16443/f2p0/1881	NA	NA	NA	-2.58535	GO:0022857; transmembrane transporter activity; molecular_function	GO:0055085; transmembrane transport; biological_process	GO:0016021; integral to membrane; cellular_component
i1_HQ_LWC_c7919/f2p0/1871	NA	NA	NA	-1.00676	NA
i1_HQ_LWC_c27558/f5p0/1784	NA	NA	NA	-1.5111	NA
i1_HQ_LWC_c16448/f2p0/1756	NA	-1.61584	-1.78292	-1.7672	GO:0016787; hydrolase activity; molecular_function
i1_HQ_LWC_c16449/f2p0/1687	K08472	NA	NA	-3.19022	GO:0006952; defense response; biological_process	GO:0016021; integral to membrane; cellular_component
i1_HQ_LWC_c1375/f11p0/1841	NA	NA	NA	-1.20467	GO:0016758; transferase activity, transferring hexosyl groups; molecular_function	GO:0008152; NA	GO:0005576; NA	GO:0042157; lipoprotein metabolic process; biological_process
i1_HQ_LWC_c39732/f46p0/1930	NA	-1.74777	NA	NA	GO:0016597; amino acid binding; molecular_function	GO:0008152; NA
i1_HQ_LWC_c39739/f48p0/1627	K03231	NA	1.06241	NA	GO:0046983; protein dimerization activity; molecular_function	GO:0005737; cytoplasm; cellular_component	GO:0005525; GTP binding; molecular_function	GO:0003942; N-acetyl-gamma-glutamyl-phosphate reductase activity; molecular_function	GO:0015948; methanogenesis; biological_process	GO:0008652; cellular amino acid biosynthetic process; biological_process	GO:0016620; oxidoreductase activity, acting on the aldehyde or oxo group of donors, NAD or NADP as acceptor; molecular_function	GO:0055114; oxidation-reduction process; biological_process
i1_HQ_LWC_c27580/f18p0/1937	K01285	NA	NA	1.07913	GO:0008236; serine-type peptidase activity; molecular_function	GO:0006508; proteolysis; biological_process
i1_HQ_LWC_c39740/f45p8/1647	K15283	-1.45409	NA	NA	GO:0016021; integral to membrane; cellular_component	GO:0016020; membrane; cellular_component	GO:0055085; transmembrane transport; biological_process
i1_HQ_LWC_c27582/f8p0/1861	K00487	NA	NA	-1.54466	GO:0020037; heme binding; molecular_function	GO:0005506; iron ion binding; molecular_function	GO:0055114; oxidation-reduction process; biological_process	GO:0045145; single-stranded DNA specific 5'-3' exodeoxyribonuclease activity; molecular_function	GO:0016705; oxidoreductase activity, acting on paired donors, with incorporation or reduction of molecular oxygen; molecular_function
i1_HQ_LWC_c2591/f2p2/1592	K08235	2.0435	NA	NA	GO:0048046; apoplast; cellular_component	GO:0006073; cellular glucan metabolic process; biological_process	GO:0005618; cell wall; cellular_component	GO:0016762; xyloglucan:xyloglucosyl transferase activity; molecular_function	GO:0005975; carbohydrate metabolic process; biological_process	GO:0004553; hydrolase activity, hydrolyzing O-glycosyl compounds; molecular_function
i1_HQ_LWC_c27594/f7p1/1989	NA	1.1561	NA	NA	GO:0006468; protein phosphorylation; biological_process	GO:0005524; ATP binding; molecular_function	GO:0004672; protein kinase activity; molecular_function
i1_HQ_LWC_c27596/f4p0/1573	K17479	NA	NA	-1.35885	GO:0004252; serine-type endopeptidase activity; molecular_function	GO:0001104; RNA polymerase II transcription cofactor activity; molecular_function	GO:0016021; integral to membrane; cellular_component	GO:0004190; aspartic-type endopeptidase activity; molecular_function	GO:0045454; cell redox homeostasis; biological_process	GO:0005944; 1-phosphatidylinositol-4-phosphate 3-kinase, class IB complex; cellular_component	GO:0009055; NA	GO:0016592; mediator complex; cellular_component	GO:0046935; 1-phosphatidylinositol-3-kinase regulator activity; molecular_function	GO:0015035; protein disulfide oxidoreductase activity; molecular_function	GO:0005886; plasma membrane; cellular_component	GO:0006357; regulation of transcription from RNA polymerase II promoter; biological_process	GO:0016485; protein processing; biological_process
i1_HQ_LWC_c27598/f5p2/1983	NA	NA	NA	-4.37558	GO:0046872; metal ion binding; molecular_function
i1_HQ_LWC_c27606/f6p0/1980	K10879	-1.10738	NA	NA	GO:0005496; steroid binding; molecular_function	GO:0003677; DNA binding; molecular_function	GO:0003707; steroid hormone receptor activity; molecular_function	GO:0006355; regulation of transcription, DNA-dependent; biological_process	GO:0043401; steroid hormone mediated signaling pathway; biological_process	GO:0005634; nucleus; cellular_component
i1_HQ_LWC_c1414/f14p0/1710	K08232	1.27589	NA	NA	GO:0019354; siroheme biosynthetic process; biological_process	GO:0006779; porphyrin biosynthetic process; biological_process	GO:0016491; oxidoreductase activity; molecular_function	GO:0043115; precorrin-2 dehydrogenase activity; molecular_function	GO:0055114; oxidation-reduction process; biological_process
i1_HQ_LWC_c8012/f2p3/1773	NA	-1.4211	-1.58914	-2.60602	NA
i1_HQ_LWC_c1418/f11p0/1850	NA	2.24139	NA	NA	GO:0006629; lipid metabolic process; biological_process
i1_HQ_LWC_c39747/f32p0/1994	NA	-2.28767	-1.56684	-2.14153	NA
i1_HQ_LWC_c39748/f51p0/1768	NA	-1.67522	NA	-1.29979	NA
i1_HQ_LWC_c1422/f16p3/1895	K01904	NA	NA	-1.93333	GO:0008152; NA	GO:0003824; NA
i1_HQ_LWC_c1424/f8p0/1555	NA	-1.27752	-1.20755	-1.77494	GO:0016747; transferase activity, transferring acyl groups other than amino-acyl groups; molecular_function
i1_HQ_LWC_c39755/f15p0/1930	NA	-1.3432	-1.01528	NA	GO:0055085; transmembrane transport; biological_process	GO:0016021; integral to membrane; cellular_component	GO:0004129; cytochrome-c oxidase activity; molecular_function	GO:0005746; mitochondrial respiratory chain; cellular_component	GO:0022857; transmembrane transporter activity; molecular_function	GO:0006810; transport; biological_process
i1_HQ_LWC_c39756/f27p0/1656	NA	NA	NA	-1.1193	GO:0005622; intracellular; cellular_component	GO:0005515; protein binding; molecular_function	GO:0008270; zinc ion binding; molecular_function
i1_HQ_LWC_c1444/f12p0/1689	NA	NA	1.45178	1.8859	GO:0005515; protein binding; molecular_function
i1_HQ_LWC_c16486/f2p0/1811	NA	NA	NA	2.20702	GO:0006397; mRNA processing; biological_process	GO:0004540; ribonuclease activity; molecular_function
i1_HQ_LWC_c27639/f6p0/1594	K15014	NA	NA	-2.53187	GO:0006810; transport; biological_process	GO:0005337; nucleoside transmembrane transporter activity; molecular_function	GO:0016021; integral to membrane; cellular_component
i1_HQ_LWC_c1450/f8p0/1992	NA	3.75723	3.38607	2.92788	GO:0016758; transferase activity, transferring hexosyl groups; molecular_function	GO:0008152; NA
i1_HQ_LWC_c8107/f2p0/1808	K09422	-1.3159	-1.15688	-1.0076	NA
i1_HQ_LWC_c8138/f5p15/1784	NA	NA	NA	-1.3227	NA
i1_HQ_LWC_c27667/f6p0/1800	K15014	-1.25483	-1.02348	NA	GO:0005337; nucleoside transmembrane transporter activity; molecular_function	GO:0006810; transport; biological_process	GO:0016021; integral to membrane; cellular_component
i1_HQ_LWC_c16499/f5p0/1452	NA	-1.81009	NA	-1.30266	NA
i1_HQ_LWC_c16500/f2p0/1894	NA	NA	NA	-1.05103	GO:0016020; membrane; cellular_component
i1_HQ_LWC_c16504/f2p0/1443	K14484	1.10104	NA	NA	NA
i1_HQ_LWC_c8213/f2p0/2010	K04688	NA	NA	-1.34614	GO:0006468; protein phosphorylation; biological_process	GO:0016773; phosphotransferase activity, alcohol group as acceptor; molecular_function	GO:0016020; membrane; cellular_component	GO:0005524; ATP binding; molecular_function	GO:0004672; protein kinase activity; molecular_function	GO:0004674; protein serine/threonine kinase activity; molecular_function
i1_HQ_LWC_c27680/f3p0/1509	K01915	NA	NA	-1.06258	GO:0004356; glutamate-ammonia ligase activity; molecular_function	GO:0006542; glutamine biosynthetic process; biological_process	GO:0006807; nitrogen compound metabolic process; biological_process
i1_HQ_LWC_c27685/f2p0/1844	K01761	NA	NA	-2.65228	GO:0030170; pyridoxal phosphate binding; molecular_function	GO:0009058; biosynthetic process; biological_process
i1_HQ_LWC_c1455/f8p0/1601	NA	-1.64881	NA	NA	NA
i1_HQ_LWC_c27693/f3p0/1552	NA	NA	NA	-1.46317	GO:0006468; protein phosphorylation; biological_process	GO:0005524; ATP binding; molecular_function	GO:0004672; protein kinase activity; molecular_function
i1_HQ_LWC_c27706/f3p0/1398	NA	-1.66635	NA	-1.32942	GO:0006508; proteolysis; biological_process	GO:0004197; cysteine-type endopeptidase activity; molecular_function	GO:0008234; cysteine-type peptidase activity; molecular_function
i1_HQ_LWC_c27708/f3p0/1390	NA	-1.26831	NA	NA	GO:0055114; oxidation-reduction process; biological_process	GO:0020037; heme binding; molecular_function	GO:0004601; peroxidase activity; molecular_function	GO:0006979; response to oxidative stress; biological_process
i1_HQ_LWC_c16512/f2p0/1735	NA	NA	NA	-1.80575	GO:0016020; membrane; cellular_component	GO:0008375; acetylglucosaminyltransferase activity; molecular_function
i1_HQ_LWC_c27709/f3p0/1435	K08235	NA	NA	-1.5263	GO:0048046; apoplast; cellular_component	GO:0006073; cellular glucan metabolic process; biological_process	GO:0016762; xyloglucan:xyloglucosyl transferase activity; molecular_function	GO:0005618; cell wall; cellular_component	GO:0005975; carbohydrate metabolic process; biological_process	GO:0004553; hydrolase activity, hydrolyzing O-glycosyl compounds; molecular_function
i1_HQ_LWC_c27717/f3p0/1398	K09422	NA	-1.26607	-1.26618	NA
i1_HQ_LWC_c27726/f3p1/1408	K17744	-9.84865	NA	NA	GO:0055114; oxidation-reduction process; biological_process	GO:0016491; oxidoreductase activity; molecular_function
i1_HQ_LWC_c1489/f5p0/1739	NA	-1.40965	-1.04832	-1.94382	GO:0005515; protein binding; molecular_function
i1_HQ_LWC_c1492/f8p2/1944	NA	-1.35578	-1.39066	-1.21661	GO:0004650; polygalacturonase activity; molecular_function	GO:0005975; carbohydrate metabolic process; biological_process
i1_HQ_LWC_c1494/f3p0/1849	K00660	-3.63198	NA	-2.63126	GO:0006633; fatty acid biosynthetic process; biological_process	GO:0016020; membrane; cellular_component	GO:0004315; 3-oxoacyl-[acyl-carrier-protein] synthase activity; molecular_function	GO:0016747; transferase activity, transferring acyl groups other than amino-acyl groups; molecular_function
i1_HQ_LWC_c27767/f47p0/1836	NA	NA	1.9547	1.42212	GO:0055085; transmembrane transport; biological_process	GO:0016021; integral to membrane; cellular_component	GO:0022857; transmembrane transporter activity; molecular_function
i1_HQ_LWC_c1497/f4p0/1573	K00218	1.63744	-1.3132	NA	GO:0055114; oxidation-reduction process; biological_process	GO:0016491; oxidoreductase activity; molecular_function
i1_HQ_LWC_c1511/f4p0/1811	NA	NA	-1.0404	-1.07684	GO:0006812; cation transport; biological_process	GO:0008324; cation transmembrane transporter activity; molecular_function	GO:0016021; integral to membrane; cellular_component	GO:0055085; transmembrane transport; biological_process
i1_HQ_LWC_c2661/f2p2/1591	K09716	NA	NA	-1.49721	NA
i1_HQ_LWC_c39849/f7p0/1891	K05280	NA	NA	-3.19099	GO:0005506; iron ion binding; molecular_function	GO:0020037; heme binding; molecular_function	GO:0055114; oxidation-reduction process; biological_process	GO:0016705; oxidoreductase activity, acting on paired donors, with incorporation or reduction of molecular oxygen; molecular_function
i1_HQ_LWC_c2676/f8p3/1998	NA	NA	-1.13663	-1.56877	NA
i1_HQ_LWC_c27784/f24p0/1967	K01723	NA	NA	-2.10455	GO:0020037; heme binding; molecular_function	GO:0005506; iron ion binding; molecular_function	GO:0055114; oxidation-reduction process; biological_process	GO:0016705; oxidoreductase activity, acting on paired donors, with incorporation or reduction of molecular oxygen; molecular_function
i1_HQ_LWC_c27787/f18p0/1716	K03231	NA	NA	-1.10611	GO:0008652; cellular amino acid biosynthetic process; biological_process	GO:0016620; oxidoreductase activity, acting on the aldehyde or oxo group of donors, NAD or NADP as acceptor; molecular_function	GO:0055114; oxidation-reduction process; biological_process	GO:0005737; cytoplasm; cellular_component	GO:0046983; protein dimerization activity; molecular_function	GO:0005525; GTP binding; molecular_function	GO:0003942; N-acetyl-gamma-glutamyl-phosphate reductase activity; molecular_function	GO:0015948; methanogenesis; biological_process
i1_HQ_LWC_c1544/f10p0/1915	K00814	1.88068	1.64062	2.17499	GO:0009058; biosynthetic process; biological_process	GO:0030170; pyridoxal phosphate binding; molecular_function	GO:0016032; NA
i1_HQ_LWC_c27806/f18p0/1939	K09493	3.87636	4.06879	3.06867	GO:0030976; thiamine pyrophosphate binding; molecular_function	GO:0000287; magnesium ion binding; molecular_function	GO:0005524; ATP binding; molecular_function
i1_HQ_LWC_c27826/f4p0/1967	NA	1.21369	NA	NA	GO:0045454; cell redox homeostasis; biological_process	GO:0015035; protein disulfide oxidoreductase activity; molecular_function	GO:0009055; NA
i1_HQ_LWC_c16545/f2p0/1748	K02548	NA	NA	1.15677	GO:0016021; integral to membrane; cellular_component	GO:0016765; transferase activity, transferring alkyl or aryl (other than methyl) groups; molecular_function
i1_HQ_LWC_c27843/f6p0/1453	NA	NA	NA	-1.1776	GO:0009405; pathogenesis; biological_process	GO:0005515; protein binding; molecular_function
i1_HQ_LWC_c39971/f11p2/1910	NA	-1.91346	-4.06373	-2.29984	NA
i1_HQ_LWC_c2692/f4p1/1768	NA	-1.01116	NA	NA	GO:0045454; cell redox homeostasis; biological_process
i1_HQ_LWC_c2693/f2p0/1661	K20871	NA	NA	-1.26683	GO:0016020; membrane; cellular_component	GO:0015018; galactosylgalactosylxylosylprotein 3-beta-glucuronosyltransferase activity; molecular_function
i1_HQ_LWC_c40018/f4p0/1958	K08287	1.91636	NA	1.5066	GO:0006468; protein phosphorylation; biological_process	GO:0005524; ATP binding; molecular_function	GO:0004672; protein kinase activity; molecular_function
i1_HQ_LWC_c28058/f2p0/1640	K09562	1.32488	NA	NA	GO:0030117; membrane coat; cellular_component	GO:0000774; adenyl-nucleotide exchange factor activity; molecular_function	GO:0015991; ATP hydrolysis coupled proton transport; biological_process	GO:0006886; intracellular protein transport; biological_process	GO:0005515; protein binding; molecular_function	GO:0007034; vacuolar transport; biological_process	GO:0000221; vacuolar proton-transporting V-type ATPase, V1 domain; cellular_component	GO:0016820; hydrolase activity, acting on acid anhydrides, catalyzing transmembrane movement of substances; molecular_function	GO:0005783; endoplasmic reticulum; cellular_component	GO:0016192; vesicle-mediated transport; biological_process
i1_HQ_LWC_c2701/f4p1/1815	NA	1.21196	NA	NA	GO:0016042; lipid catabolic process; biological_process	GO:0007049; cell cycle; biological_process	GO:0005634; nucleus; cellular_component	GO:0006629; lipid metabolic process; biological_process
i1_HQ_LWC_c8359/f2p0/1687	NA	NA	NA	-1.03487	GO:0005515; protein binding; molecular_function
i1_HQ_LWC_c2705/f2p3/1485	NA	NA	NA	-1.55523	GO:0009395; phospholipid catabolic process; biological_process	GO:0004620; phospholipase activity; molecular_function
i1_HQ_LWC_c28069/f2p0/1917	NA	NA	NA	-1.1339	GO:0061630; NA	GO:0046872; metal ion binding; molecular_function	GO:0016567; protein ubiquitination; biological_process	GO:0005515; protein binding; molecular_function	GO:0008270; zinc ion binding; molecular_function	GO:0004842; ubiquitin-protein ligase activity; molecular_function
i1_HQ_LWC_c1591/f23p0/1811	K20660	NA	-1.01456	NA	GO:0020037; heme binding; molecular_function	GO:0005506; iron ion binding; molecular_function	GO:0055114; oxidation-reduction process; biological_process	GO:0016705; oxidoreductase activity, acting on paired donors, with incorporation or reduction of molecular oxygen; molecular_function
i1_HQ_LWC_c16571/f2p0/1688	NA	NA	NA	-1.5406	GO:0016758; transferase activity, transferring hexosyl groups; molecular_function	GO:0008152; NA
i1_HQ_LWC_c28079/f2p0/1412	NA	NA	NA	-1.01559	GO:0016020; membrane; cellular_component
i1_HQ_LWC_c2716/f3p0/1731	K14432	1.51846	NA	NA	GO:0043565; sequence-specific DNA binding; molecular_function	GO:0003700; sequence-specific DNA binding transcription factor activity; molecular_function	GO:0006355; regulation of transcription, DNA-dependent; biological_process	GO:0007049; cell cycle; biological_process	GO:0003677; DNA binding; molecular_function	GO:0005634; nucleus; cellular_component
i1_HQ_LWC_c8407/f5p2/1786	NA	NA	NA	1.00539	GO:0003700; sequence-specific DNA binding transcription factor activity; molecular_function	GO:0006355; regulation of transcription, DNA-dependent; biological_process
i1_HQ_LWC_c28111/f2p0/1389	NA	NA	NA	-1.3388	GO:0005515; protein binding; molecular_function
i1_HQ_LWC_c16580/f3p0/1858	NA	NA	NA	-1.45152	GO:0004672; protein kinase activity; molecular_function	GO:0005524; ATP binding; molecular_function	GO:0006468; protein phosphorylation; biological_process
i1_HQ_LWC_c28117/f2p0/1350	K08770	NA	NA	-1.50578	GO:0006364; rRNA processing; biological_process	GO:0005515; protein binding; molecular_function	GO:0008168; methyltransferase activity; molecular_function
i1_HQ_LWC_c28120/f5p0/1425	K16290	NA	NA	-8.48007	GO:0004198; calcium-dependent cysteine-type endopeptidase activity; molecular_function	GO:0005622; intracellular; cellular_component	GO:0008234; cysteine-type peptidase activity; molecular_function	GO:0004197; cysteine-type endopeptidase activity; molecular_function	GO:0006508; proteolysis; biological_process
i1_HQ_LWC_c8445/f2p0/1724	K03039	NA	-2.05912	-3.2018	GO:0005515; protein binding; molecular_function
i1_HQ_LWC_c28127/f15p4/1291	NA	-3.20311	NA	-4.309	NA
i1_HQ_LWC_c28139/f4p0/1274	NA	NA	NA	-1.38654	NA
i1_HQ_LWC_c1621/f8p4/1911	NA	NA	2.89062	NA	NA
i1_HQ_LWC_c16598/f3p0/1835	NA	NA	NA	-1.86868	GO:0046983; protein dimerization activity; molecular_function	GO:0008440; inositol trisphosphate 3-kinase activity; molecular_function
i1_HQ_LWC_c16599/f2p0/1948	K01623	1.16926	NA	NA	GO:0006096; glycolysis; biological_process	GO:0004332; fructose-bisphosphate aldolase activity; molecular_function
i1_HQ_LWC_c2724/f3p2/1880	K14855	NA	NA	-2.48001	GO:0016021; integral to membrane; cellular_component	GO:0002098; tRNA wobble uridine modification; biological_process	GO:0005515; protein binding; molecular_function	GO:0033588; Elongator holoenzyme complex; cellular_component	GO:0006355; regulation of transcription, DNA-dependent; biological_process	GO:0005783; endoplasmic reticulum; cellular_component
i1_HQ_LWC_c2725/f4p0/1638	NA	NA	NA	1.39222	GO:0006457; protein folding; biological_process	GO:0000413; protein peptidyl-prolyl isomerization; biological_process	GO:0003755; peptidyl-prolyl cis-trans isomerase activity; molecular_function
i1_HQ_LWC_c2728/f5p70/1717	K08232	NA	NA	-1.21462	GO:0043115; precorrin-2 dehydrogenase activity; molecular_function	GO:0055114; oxidation-reduction process; biological_process	GO:0006779; porphyrin biosynthetic process; biological_process	GO:0051287; NAD binding; molecular_function	GO:0016491; oxidoreductase activity; molecular_function	GO:0019354; siroheme biosynthetic process; biological_process	GO:0016616; oxidoreductase activity, acting on the CH-OH group of donors, NAD or NADP as acceptor; molecular_function
i1_HQ_LWC_c40070/f12p0/1318	K09872	1.63363	NA	NA	GO:0016020; membrane; cellular_component	GO:0006810; transport; biological_process	GO:0005215; NA
i1_HQ_LWC_c28260/f3p0/1966	NA	NA	1.10325	NA	NA
i1_HQ_LWC_c8531/f2p0/2019	NA	NA	NA	-1.43698	GO:0006355; regulation of transcription, DNA-dependent; biological_process	GO:0003677; DNA binding; molecular_function
i1_HQ_LWC_c40101/f12p0/1882	K00012	NA	NA	-1.05417	GO:0051287; NAD binding; molecular_function	GO:0055114; oxidation-reduction process; biological_process	GO:0004616; phosphogluconate dehydrogenase (decarboxylating) activity; molecular_function	GO:0016616; oxidoreductase activity, acting on the CH-OH group of donors, NAD or NADP as acceptor; molecular_function
i1_HQ_LWC_c40109/f2p0/1459	NA	1.63908	NA	NA	GO:0055114; oxidation-reduction process; biological_process
i1_HQ_LWC_c2750/f4p0/1765	K03686	1.7506	NA	NA	GO:0031072; heat shock protein binding; molecular_function	GO:0051082; unfolded protein binding; molecular_function
i1_HQ_LWC_c2752/f2p0/1837	NA	-1.08879	-1.11349	-1.16836	NA
i1_HQ_LWC_c1664/f6p0/1970	K10534	-1.1575	NA	NA	GO:0016491; oxidoreductase activity; molecular_function	GO:0055114; oxidation-reduction process; biological_process	GO:0030151; molybdenum ion binding; molecular_function
i1_HQ_LWC_c40125/f57p0/1993	NA	NA	-1.00648	NA	GO:0016021; integral to membrane; cellular_component	GO:0005524; ATP binding; molecular_function	GO:0042470; melanosome; cellular_component	GO:0006468; protein phosphorylation; biological_process	GO:0017004; cytochrome complex assembly; biological_process	GO:0015886; heme transport; biological_process	GO:0071203; WASH complex; cellular_component	GO:0004672; protein kinase activity; molecular_function	GO:0019031; viral envelope; cellular_component
i1_HQ_LWC_c2759/f4p0/1734	K20660	-1.21229	-1.11473	NA	GO:0016705; oxidoreductase activity, acting on paired donors, with incorporation or reduction of molecular oxygen; molecular_function	GO:0055114; oxidation-reduction process; biological_process	GO:0005506; iron ion binding; molecular_function	GO:0020037; heme binding; molecular_function
i1_HQ_LWC_c2760/f6p6/1928	NA	-1.02677	NA	NA	GO:0005515; protein binding; molecular_function
i1_HQ_LWC_c2766/f2p0/1946	K00873	NA	NA	1.18574	GO:0004743; pyruvate kinase activity; molecular_function	GO:0030955; potassium ion binding; molecular_function	GO:0006260; DNA replication; biological_process	GO:0006096; glycolysis; biological_process	GO:0003824; NA	GO:0000287; magnesium ion binding; molecular_function	GO:0005524; ATP binding; molecular_function	GO:0003678; DNA helicase activity; molecular_function
i1_HQ_LWC_c2771/f4p0/1867	NA	1.31816	NA	NA	GO:0006950; response to stress; biological_process	GO:0009236; cobalamin biosynthetic process; biological_process	GO:0003824; NA
i1_HQ_LWC_c2773/f5p6/1682	K19861	NA	-2.42013	-3.03651	GO:0016747; transferase activity, transferring acyl groups other than amino-acyl groups; molecular_function
i1_HQ_LWC_c40161/f21p2/1872	NA	-2.07635	-2.25134	-1.7066	GO:0004252; serine-type endopeptidase activity; molecular_function	GO:0016021; integral to membrane; cellular_component
i1_HQ_LWC_c8701/f3p0/1994	K18592	NA	NA	-1.59867	GO:0006751; glutathione catabolic process; biological_process	GO:0036374; NA
i1_HQ_LWC_c2783/f5p0/1890	K12126	1.48165	NA	NA	GO:0046983; protein dimerization activity; molecular_function
i1_HQ_LWC_c2786/f6p0/1841	K01068	-1.4521	-1.37352	-1.8744	NA
i1_HQ_LWC_c1698/f6p0/1914	K17285	NA	NA	-1.53723	GO:0008430; selenium binding; molecular_function
i1_HQ_LWC_c8714/f2p0/1930	NA	1.36624	NA	NA	NA
i1_HQ_LWC_c1701/f3p0/1956	K13832	NA	NA	-1.22849	GO:0050660; flavin adenine dinucleotide binding; molecular_function	GO:0016491; oxidoreductase activity; molecular_function	GO:0055114; oxidation-reduction process; biological_process	GO:0003855; 3-dehydroquinate dehydratase activity; molecular_function	GO:0004616; phosphogluconate dehydrogenase (decarboxylating) activity; molecular_function	GO:0004764; shikimate 5-dehydrogenase activity; molecular_function	GO:0008033; tRNA processing; biological_process
i1_HQ_LWC_c2789/f4p2/1645	K10355	NA	NA	1.79546	NA
i1_HQ_LWC_c1702/f6p0/1726	K00161	NA	-1.26437	NA	GO:0008661; 1-deoxy-D-xylulose-5-phosphate synthase activity; molecular_function	GO:0003824; NA	GO:0008152; NA	GO:0016114; terpenoid biosynthetic process; biological_process	GO:0030976; thiamine pyrophosphate binding; molecular_function	GO:0016624; oxidoreductase activity, acting on the aldehyde or oxo group of donors, disulfide as acceptor; molecular_function
i1_HQ_LWC_c8728/f2p0/1924	NA	1.79446	NA	-1.09557	GO:0016021; integral to membrane; cellular_component	GO:0055085; transmembrane transport; biological_process	GO:0022857; transmembrane transporter activity; molecular_function
i1_HQ_LWC_c16669/f2p1/1504	NA	-1.06643	NA	NA	GO:0006355; regulation of transcription, DNA-dependent; biological_process	GO:0019905; syntaxin binding; molecular_function	GO:0034080; CenH3-containing nucleosome assembly at centromere; biological_process
i1_HQ_LWC_c8769/f2p3/1833	K01620	NA	NA	-2.12226	GO:0016831; carboxy-lyase activity; molecular_function	GO:0006520; cellular amino acid metabolic process; biological_process	GO:0019752; carboxylic acid metabolic process; biological_process	GO:0008483; transaminase activity; molecular_function	GO:0009058; biosynthetic process; biological_process	GO:0030170; pyridoxal phosphate binding; molecular_function	GO:0016829; lyase activity; molecular_function
i1_HQ_LWC_c8775/f4p0/1805	NA	-1.48124	-1.10381	-1.3957	GO:0006355; regulation of transcription, DNA-dependent; biological_process	GO:0003677; DNA binding; molecular_function
i1_HQ_LWC_c8780/f2p0/1791	K03639	-1.36836	NA	NA	GO:0019008; molybdopterin synthase complex; cellular_component	GO:0003824; NA	GO:0051536; iron-sulfur cluster binding; molecular_function	GO:0051539; 4 iron, 4 sulfur cluster binding; molecular_function	GO:0006777; Mo-molybdopterin cofactor biosynthetic process; biological_process
i1_HQ_LWC_c8785/f2p0/1985	K09755	-1.46381	NA	-1.71965	GO:0020037; heme binding; molecular_function	GO:0005506; iron ion binding; molecular_function	GO:0055114; oxidation-reduction process; biological_process	GO:0016705; oxidoreductase activity, acting on paired donors, with incorporation or reduction of molecular oxygen; molecular_function
i1_HQ_LWC_c2797/f6p8/1931	K19861	NA	-1.24835	-1.79839	GO:0016747; transferase activity, transferring acyl groups other than amino-acyl groups; molecular_function
i1_HQ_LWC_c2799/f3p2/1676	K13691	NA	NA	-1.64879	GO:0008152; NA	GO:0016758; transferase activity, transferring hexosyl groups; molecular_function
i1_HQ_LWC_c40231/f3p0/1461	K00434	NA	1.02796	NA	GO:0006979; response to oxidative stress; biological_process	GO:0004601; peroxidase activity; molecular_function	GO:0020037; heme binding; molecular_function	GO:0055114; oxidation-reduction process; biological_process
i1_HQ_LWC_c1720/f5p0/2011	NA	1.983	NA	NA	NA
i1_HQ_LWC_c1721/f3p0/1934	K03781	-1.03526	-1.90796	-1.76232	GO:0004096; catalase activity; molecular_function	GO:0020037; heme binding; molecular_function	GO:0055114; oxidation-reduction process; biological_process
i1_HQ_LWC_c8846/f2p0/1762	NA	NA	1.05777	1.23364	NA
i1_HQ_LWC_c40241/f34p0/1591	K01623	-2.05848	-1.23025	-1.6072	GO:0004332; fructose-bisphosphate aldolase activity; molecular_function	GO:0006096; glycolysis; biological_process
i1_HQ_LWC_c8863/f3p0/1781	NA	-1.72517	NA	-1.31098	GO:0016021; integral to membrane; cellular_component	GO:0034219; carbohydrate transmembrane transport; biological_process	GO:0071705; nitrogen compound transport; biological_process	GO:0015144; carbohydrate transmembrane transporter activity; molecular_function
i1_HQ_LWC_c8867/f3p0/1483	K08064	1.06743	NA	NA	GO:0006355; regulation of transcription, DNA-dependent; biological_process	GO:0003700; sequence-specific DNA binding transcription factor activity; molecular_function
i1_HQ_LWC_c40259/f3p0/1937	K15289	-1.27607	NA	NA	GO:0005351; sugar:hydrogen symporter activity; molecular_function	GO:0000139; Golgi membrane; cellular_component	GO:0006810; transport; biological_process	GO:0008643; carbohydrate transport; biological_process	GO:0055085; transmembrane transport; biological_process	GO:0016020; membrane; cellular_component	GO:0016021; integral to membrane; cellular_component
i1_HQ_LWC_c40268/f11p0/1378	K00134	1.56575	NA	-2.48316	GO:0008839; dihydrodipicolinate reductase activity; molecular_function	GO:0016620; oxidoreductase activity, acting on the aldehyde or oxo group of donors, NAD or NADP as acceptor; molecular_function	GO:0009089; lysine biosynthetic process via diaminopimelate; biological_process	GO:0051287; NAD binding; molecular_function	GO:0055114; oxidation-reduction process; biological_process
i1_HQ_LWC_c8883/f3p3/1753	NA	-2.74864	-2.62636	-1.69047	GO:0008152; NA	GO:0016758; transferase activity, transferring hexosyl groups; molecular_function
i1_HQ_LWC_c8885/f2p0/1666	K09834	NA	NA	1.1526	GO:0009976; tocopherol cyclase activity; molecular_function
i1_HQ_LWC_c8913/f2p13/1702	K03320	NA	NA	-3.55922	GO:0008519; ammonium transmembrane transporter activity; molecular_function	GO:0015696; ammonium transport; biological_process	GO:0016020; membrane; cellular_component
i1_HQ_LWC_c16710/f3p3/2016	NA	-1.10177	NA	NA	NA
i1_HQ_LWC_c29511/f3p0/1915	K03327	NA	-1.626	-1.78274	GO:0015238; drug transmembrane transporter activity; molecular_function	GO:0016020; membrane; cellular_component	GO:0055085; transmembrane transport; biological_process	GO:0015297; antiporter activity; molecular_function	GO:0006855; drug transmembrane transport; biological_process
i1_HQ_LWC_c29516/f3p0/1995	K05909	3.67002	-3.71107	-2.86656	GO:0055114; oxidation-reduction process; biological_process	GO:0016491; oxidoreductase activity; molecular_function	GO:0005507; copper ion binding; molecular_function
i1_HQ_LWC_c16714/f3p0/2014	K01054	NA	NA	6.07557	GO:0016787; hydrolase activity; molecular_function	GO:0008152; NA
i1_HQ_LWC_c29518/f4p0/1906	K07767	NA	NA	-1.43103	GO:0005524; ATP binding; molecular_function	GO:0002949; NA	GO:0016887; ATPase activity; molecular_function	GO:0006310; DNA recombination; biological_process	GO:0003678; DNA helicase activity; molecular_function	GO:0003724; RNA helicase activity; molecular_function	GO:0009378; four-way junction helicase activity; molecular_function	GO:0006281; DNA repair; biological_process	GO:0003723; RNA binding; molecular_function
i1_HQ_LWC_c16719/f2p0/1831	K05350	-1.481	-1.40877	-2.24552	GO:0004553; hydrolase activity, hydrolyzing O-glycosyl compounds; molecular_function	GO:0005975; carbohydrate metabolic process; biological_process
i1_HQ_LWC_c16720/f2p0/1462	NA	-1.83735	-1.02758	-1.61093	NA
i1_HQ_LWC_c16722/f3p5/1678	NA	1.58028	NA	NA	GO:0008152; NA	GO:0016758; transferase activity, transferring hexosyl groups; molecular_function
i1_HQ_LWC_c16728/f8p0/1595	K09286	1.03139	NA	NA	GO:0003700; sequence-specific DNA binding transcription factor activity; molecular_function	GO:0006355; regulation of transcription, DNA-dependent; biological_process
i1_HQ_LWC_c9053/f2p4/1914	NA	-3.44077	-2.53634	-3.31625	NA
i1_HQ_LWC_c29555/f3p0/1831	NA	-8.20434	NA	NA	GO:0046872; metal ion binding; molecular_function	GO:0005680; anaphase-promoting complex; cellular_component	GO:0008270; zinc ion binding; molecular_function	GO:0005515; protein binding; molecular_function	GO:0004842; ubiquitin-protein ligase activity; molecular_function
i1_HQ_LWC_c1745/f3p0/1807	NA	-1.30559	-1.12753	NA	GO:0005634; nucleus; cellular_component	GO:0003677; DNA binding; molecular_function
i1_HQ_LWC_c29583/f3p0/1567	NA	1.97578	NA	-1.90576	GO:0016020; membrane; cellular_component	GO:0030001; metal ion transport; biological_process	GO:0055085; transmembrane transport; biological_process	GO:0046873; metal ion transmembrane transporter activity; molecular_function
i1_HQ_LWC_c29587/f2p0/1727	NA	NA	1.22693	NA	GO:0007218; neuropeptide signaling pathway; biological_process
i1_HQ_LWC_c16751/f2p0/1666	NA	-1.72245	NA	-2.16042	GO:0016020; membrane; cellular_component
i1_HQ_LWC_c29594/f2p0/1636	NA	NA	NA	1.10586	NA
i1_HQ_LWC_c1753/f18p6/1806	K00128	NA	-1.17303	NA	GO:0055114; oxidation-reduction process; biological_process	GO:0016491; oxidoreductase activity; molecular_function	GO:0008152; NA
i1_HQ_LWC_c9245/f4p57/1991	NA	NA	NA	-1.1212	GO:0008270; zinc ion binding; molecular_function	GO:0005515; protein binding; molecular_function	GO:0046872; metal ion binding; molecular_function
i1_HQ_LWC_c9251/f3p0/2018	NA	NA	NA	-1.60087	GO:0006508; proteolysis; biological_process	GO:0008236; serine-type peptidase activity; molecular_function	GO:0005515; protein binding; molecular_function
i1_HQ_LWC_c1757/f8p0/1965	K00099	-1.33103	NA	-1.02958	GO:0055114; oxidation-reduction process; biological_process	GO:0016491; oxidoreductase activity; molecular_function	GO:0050661; NADP binding; molecular_function	GO:0051287; NAD binding; molecular_function	GO:0016620; oxidoreductase activity, acting on the aldehyde or oxo group of donors, NAD or NADP as acceptor; molecular_function	GO:0005515; protein binding; molecular_function	GO:0070402; NADPH binding; molecular_function
i1_HQ_LWC_c40440/f2p0/1100	K01166	NA	NA	-2.26975	GO:0003723; RNA binding; molecular_function	GO:0033897; ribonuclease T2 activity; molecular_function
i1_HQ_LWC_c29603/f2p0/1632	NA	NA	NA	-1.16759	GO:0016020; membrane; cellular_component
i1_HQ_LWC_c16774/f2p0/2035	NA	NA	NA	-4.64271	GO:0005515; protein binding; molecular_function
i1_HQ_LWC_c9321/f4p0/1692	K21374	NA	1.01683	1.51658	GO:0008152; NA	GO:0030259; lipid glycosylation; biological_process	GO:0016758; transferase activity, transferring hexosyl groups; molecular_function	GO:0005975; carbohydrate metabolic process; biological_process
i1_HQ_LWC_c16783/f2p4/1693	K00927	NA	NA	-1.20443	GO:0004618; phosphoglycerate kinase activity; molecular_function	GO:0006096; glycolysis; biological_process
i1_HQ_LWC_c16786/f5p0/1659	K03327	NA	NA	1.40099	GO:0015238; drug transmembrane transporter activity; molecular_function	GO:0016021; integral to membrane; cellular_component	GO:0016020; membrane; cellular_component	GO:0055085; transmembrane transport; biological_process	GO:0006855; drug transmembrane transport; biological_process	GO:0015297; antiporter activity; molecular_function	GO:0009607; response to biotic stimulus; biological_process
i1_HQ_LWC_c16793/f3p0/1850	NA	-1.13049	NA	-1.24081	GO:0005515; protein binding; molecular_function
i1_HQ_LWC_c1784/f3p0/1773	NA	NA	NA	-4.92548	GO:0015833; peptide transport; biological_process	GO:0000166; nucleotide binding; molecular_function	GO:0005737; cytoplasm; cellular_component	GO:0043093; cytokinesis by binary fission; biological_process	GO:0046872; metal ion binding; molecular_function	GO:0051259; protein oligomerization; biological_process	GO:0005524; ATP binding; molecular_function	GO:0090529; NA
i1_HQ_LWC_c16796/f3p1/1744	NA	-1.32537	NA	NA	GO:0004672; protein kinase activity; molecular_function	GO:0005524; ATP binding; molecular_function	GO:0006468; protein phosphorylation; biological_process
i1_HQ_LWC_c29611/f2p0/1797	NA	1.81995	NA	NA	GO:0005515; protein binding; molecular_function
i1_HQ_LWC_c9398/f2p0/1458	NA	NA	NA	-1.08621	GO:0005779; integral to peroxisomal membrane; cellular_component	GO:0008556; potassium-transporting ATPase activity; molecular_function	GO:0032403; protein complex binding; molecular_function	GO:0006813; potassium ion transport; biological_process	GO:0005886; plasma membrane; cellular_component	GO:0045046; protein import into peroxisome membrane; biological_process
i1_HQ_LWC_c40468/f4p0/1421	K09874	-1.53285	NA	NA	GO:0016020; membrane; cellular_component	GO:0006810; transport; biological_process	GO:0005215; NA
i1_HQ_LWC_c40472/f2p0/1665	K07407	1.26719	NA	NA	GO:0004553; hydrolase activity, hydrolyzing O-glycosyl compounds; molecular_function	GO:0005975; carbohydrate metabolic process; biological_process	GO:0004557; alpha-galactosidase activity; molecular_function
i1_HQ_LWC_c9548/f2p0/1842	K08145	NA	-1.25573	-1.0686	GO:0022857; transmembrane transporter activity; molecular_function	GO:0016021; integral to membrane; cellular_component	GO:0055085; transmembrane transport; biological_process
i1_HQ_LWC_c2875/f4p0/1757	NA	NA	-1.31254	-2.95993	GO:0003333; amino acid transmembrane transport; biological_process
i1_HQ_LWC_c2882/f13p12/1795	NA	NA	NA	-1.50666	GO:0005515; protein binding; molecular_function
i1_HQ_LWC_c9611/f3p0/1713	NA	-2.37714	NA	-2.45802	GO:0016758; transferase activity, transferring hexosyl groups; molecular_function	GO:0008152; NA
i1_HQ_LWC_c1811/f6p0/1877	NA	NA	NA	-1.20868	GO:0005515; protein binding; molecular_function	GO:0046417; chorismate metabolic process; biological_process
i1_HQ_LWC_c9655/f4p0/1692	K09872	1.18236	NA	NA	GO:0016020; membrane; cellular_component	GO:0005215; NA	GO:0006810; transport; biological_process
i1_HQ_LWC_c1820/f7p0/1714	K03063	NA	NA	1.11443	GO:0016301; kinase activity; molecular_function	GO:0003724; RNA helicase activity; molecular_function	GO:0003723; RNA binding; molecular_function	GO:0009378; four-way junction helicase activity; molecular_function	GO:0006281; DNA repair; biological_process	GO:0005524; ATP binding; molecular_function	GO:0002949; NA	GO:0016887; ATPase activity; molecular_function	GO:0006355; regulation of transcription, DNA-dependent; biological_process	GO:0006310; DNA recombination; biological_process	GO:0003678; DNA helicase activity; molecular_function	GO:0098519; NA	GO:0008134; transcription factor binding; molecular_function	GO:0019079; viral genome replication; biological_process
i1_HQ_LWC_c29617/f2p0/1794	NA	NA	NA	-1.45741	NA
i1_HQ_LWC_c16865/f2p1/1707	NA	NA	-1.32004	-1.69243	NA
i1_HQ_LWC_c1836/f7p0/1727	K01369	NA	-1.9042	-2.13086	GO:0006508; proteolysis; biological_process	GO:0008233; peptidase activity; molecular_function
i1_HQ_LWC_c1837/f11p0/1946	NA	-1.36432	NA	NA	GO:0016020; membrane; cellular_component	GO:0055085; transmembrane transport; biological_process	GO:0016021; integral to membrane; cellular_component	GO:0006814; sodium ion transport; biological_process	GO:0005215; NA
i1_HQ_LWC_c29630/f2p0/1646	NA	1.16889	NA	NA	NA
i1_HQ_LWC_c2911/f10p0/1804	K13464	NA	NA	-1.65557	GO:0005515; protein binding; molecular_function
i1_HQ_LWC_c9676/f2p4/1822	K07407	2.17207	NA	NA	GO:0004553; hydrolase activity, hydrolyzing O-glycosyl compounds; molecular_function	GO:0005975; carbohydrate metabolic process; biological_process	GO:0004557; alpha-galactosidase activity; molecular_function
i1_HQ_LWC_c1850/f8p4/1980	K07198	-1.13431	NA	NA	GO:0005524; ATP binding; molecular_function	GO:0007165; signal transduction; biological_process	GO:0004672; protein kinase activity; molecular_function	GO:0016773; phosphotransferase activity, alcohol group as acceptor; molecular_function	GO:0006468; protein phosphorylation; biological_process	GO:0016020; membrane; cellular_component
i1_HQ_LWC_c17299/f2p96/1755	NA	NA	-1.16752	NA	NA
i1_HQ_LWC_c9691/f5p0/1720	K09753	NA	NA	-2.71622	GO:0050662; coenzyme binding; molecular_function	GO:0003824; NA
i1_HQ_LWC_c29653/f2p0/1564	K00809	NA	-1.46815	-2.0969	GO:0008612; peptidyl-lysine modification to hypusine; biological_process
i1_HQ_LWC_c29654/f2p0/1506	K13436	NA	NA	-1.03445	GO:0006468; protein phosphorylation; biological_process	GO:0004672; protein kinase activity; molecular_function	GO:0005524; ATP binding; molecular_function
i1_HQ_LWC_c2952/f3p5/1811	NA	NA	-1.47697	-1.49632	GO:0015693; magnesium ion transport; biological_process	GO:0016021; integral to membrane; cellular_component	GO:0016020; membrane; cellular_component	GO:0015095; magnesium ion transmembrane transporter activity; molecular_function
i1_HQ_LWC_c17542/f2p1/1928	K13508	-2.26852	-1.23467	-1.62727	GO:0008152; NA	GO:0016746; transferase activity, transferring acyl groups; molecular_function
i1_HQ_LWC_c29664/f2p0/1720	NA	-1.68483	NA	1.31426	GO:0055114; oxidation-reduction process; biological_process	GO:0016705; oxidoreductase activity, acting on paired donors, with incorporation or reduction of molecular oxygen; molecular_function	GO:0020037; heme binding; molecular_function	GO:0005506; iron ion binding; molecular_function
i1_HQ_LWC_c1866/f3p0/1892	NA	1.5562	NA	NA	GO:0015689; molybdate ion transport; biological_process	GO:0015098; molybdate ion transmembrane transporter activity; molecular_function	GO:0016021; integral to membrane; cellular_component
i1_HQ_LWC_c9784/f2p0/1895	K18810	1.22713	NA	NA	GO:0005634; nucleus; cellular_component
i1_HQ_LWC_c1870/f2p0/1924	K10956	NA	NA	-1.21625	GO:0016020; membrane; cellular_component	GO:0015031; protein transport; biological_process
i1_HQ_LWC_c1871/f6p0/1798	NA	NA	NA	-1.86581	GO:0046983; protein dimerization activity; molecular_function
i1_HQ_LWC_c17573/f3p0/2008	K05909	NA	3.21581	3.70007	GO:0055114; oxidation-reduction process; biological_process	GO:0016491; oxidoreductase activity; molecular_function	GO:0005507; copper ion binding; molecular_function
i1_HQ_LWC_c17616/f2p0/2013	K01113	1.91545	1.52547	1.10968	GO:0009103; lipopolysaccharide biosynthetic process; biological_process	GO:0008918; lipopolysaccharide 3-alpha-galactosyltransferase activity; molecular_function
i1_HQ_LWC_c17843/f2p13/1836	K12823	1.12764	NA	NA	GO:0003676; nucleic acid binding; molecular_function	GO:0005524; ATP binding; molecular_function	GO:0016787; hydrolase activity; molecular_function	GO:0003677; DNA binding; molecular_function
i1_HQ_LWC_c3080/f2p1/1528	NA	-1.06964	NA	-1.09484	GO:0046983; protein dimerization activity; molecular_function
i1_HQ_LWC_c1876/f3p0/1865	NA	1.03823	NA	-1.15559	GO:0016020; membrane; cellular_component	GO:0008375; acetylglucosaminyltransferase activity; molecular_function
i1_HQ_LWC_c29677/f2p0/1823	K16296	1.13299	1.22179	NA	GO:0006508; proteolysis; biological_process	GO:0004185; serine-type carboxypeptidase activity; molecular_function
i1_HQ_LWC_c9843/f2p0/1952	K09873	1.31797	NA	NA	GO:0006810; transport; biological_process	GO:0005215; NA	GO:0016020; membrane; cellular_component
i1_HQ_LWC_c29681/f2p0/1990	NA	1.6001	NA	1.18711	GO:0006355; regulation of transcription, DNA-dependent; biological_process	GO:0003677; DNA binding; molecular_function	GO:0043565; sequence-specific DNA binding; molecular_function	GO:0003700; sequence-specific DNA binding transcription factor activity; molecular_function	GO:0005634; nucleus; cellular_component
i1_HQ_LWC_c9898/f4p0/1727	K13205	3.05011	3.14926	2.32481	NA
i1_HQ_LWC_c9924/f2p4/1611	K15121	-1.02933	NA	NA	NA
i1_HQ_LWC_c1899/f10p4/1871	K17361	1.25763	NA	NA	GO:0006355; regulation of transcription, DNA-dependent; biological_process	GO:0043565; sequence-specific DNA binding; molecular_function	GO:0003700; sequence-specific DNA binding transcription factor activity; molecular_function
i1_HQ_LWC_c1902/f8p0/1937	NA	NA	NA	-1.42949	GO:0005515; protein binding; molecular_function
i1_HQ_LWC_c29686/f2p0/1843	NA	NA	-1.67026	-1.90246	GO:0016021; integral to membrane; cellular_component	GO:0055085; transmembrane transport; biological_process	GO:0006810; transport; biological_process	GO:0022857; transmembrane transporter activity; molecular_function
i1_HQ_LWC_c1908/f8p0/1914	NA	1.96901	1.47287	NA	GO:0016758; transferase activity, transferring hexosyl groups; molecular_function	GO:0008152; NA
i2_HQ_LWC_c534/f45p8/2472	K10775	2.26201	NA	-1.69769	NA
i1_HQ_LWC_c18209/f2p0/1979	K01464	NA	-1.52967	-1.3903	GO:0016787; hydrolase activity; molecular_function
i1_HQ_LWC_c18215/f3p0/1801	NA	1.7505	1.27008	1.14164	GO:0016705; oxidoreductase activity, acting on paired donors, with incorporation or reduction of molecular oxygen; molecular_function	GO:0055114; oxidation-reduction process; biological_process	GO:0005506; iron ion binding; molecular_function	GO:0020037; heme binding; molecular_function
i1_HQ_LWC_c29715/f2p0/1738	NA	1.23621	NA	NA	GO:0005509; calcium ion binding; molecular_function
i1_HQ_LWC_c29729/f2p0/1958	NA	NA	NA	1.74086	GO:0005524; ATP binding; molecular_function	GO:0004672; protein kinase activity; molecular_function	GO:0006468; protein phosphorylation; biological_process
i1_HQ_LWC_c3289/f2p0/1909	K02259	NA	NA	1.05979	GO:0016021; integral to membrane; cellular_component	GO:0016627; oxidoreductase activity, acting on the CH-CH group of donors; molecular_function	GO:0006784; heme a biosynthetic process; biological_process	GO:0055114; oxidation-reduction process; biological_process
i1_HQ_LWC_c1932/f8p0/2001	NA	-1.9436	-1.90075	-1.86707	GO:0015031; protein transport; biological_process	GO:0016021; integral to membrane; cellular_component	GO:0015238; drug transmembrane transporter activity; molecular_function	GO:0055085; transmembrane transport; biological_process	GO:0016020; membrane; cellular_component	GO:0006855; drug transmembrane transport; biological_process	GO:0015297; antiporter activity; molecular_function
i1_HQ_LWC_c29731/f2p0/1677	NA	NA	NA	-1.40581	GO:0003677; DNA binding; molecular_function	GO:0006355; regulation of transcription, DNA-dependent; biological_process
i1_HQ_LWC_c1934/f5p0/1987	NA	-2.30649	NA	NA	GO:0003824; NA	GO:0020037; heme binding; molecular_function	GO:0005506; iron ion binding; molecular_function	GO:0016705; oxidoreductase activity, acting on paired donors, with incorporation or reduction of molecular oxygen; molecular_function	GO:0055114; oxidation-reduction process; biological_process
i1_HQ_LWC_c1936/f8p0/1955	K01904	NA	NA	-3.62166	GO:0003824; NA	GO:0008152; NA
i1_HQ_LWC_c3315/f2p0/1688	K10839	NA	-2.04077	NA	GO:0003684; damaged DNA binding; molecular_function	GO:0005515; protein binding; molecular_function	GO:0006289; nucleotide-excision repair; biological_process	GO:0043161; proteasomal ubiquitin-dependent protein catabolic process; biological_process
i1_HQ_LWC_c29735/f2p0/1665	NA	NA	NA	-1.04516	GO:0005515; protein binding; molecular_function
i1_HQ_LWC_c29742/f2p0/1676	K13065	-2.27127	-2.89694	-1.94621	GO:0016747; transferase activity, transferring acyl groups other than amino-acyl groups; molecular_function
i1_HQ_LWC_c3340/f2p0/1981	K19828	1.1228	1.04806	NA	GO:0003924; GTPase activity; molecular_function	GO:0005525; GTP binding; molecular_function	GO:0007264; small GTPase mediated signal transduction; biological_process
i1_HQ_LWC_c10157/f3p0/1976	NA	NA	NA	1.39514	GO:0005515; protein binding; molecular_function
i1_HQ_LWC_c18545/f2p0/1773	K13065	NA	NA	-2.98659	GO:0016747; transferase activity, transferring acyl groups other than amino-acyl groups; molecular_function
i1_HQ_LWC_c18719/f3p13/1974	K00134	-1.39538	NA	-1.37739	GO:0003700; sequence-specific DNA binding transcription factor activity; molecular_function	GO:0043565; sequence-specific DNA binding; molecular_function	GO:0006355; regulation of transcription, DNA-dependent; biological_process
i1_HQ_LWC_c18773/f5p2/1920	NA	1.99953	NA	NA	GO:0016747; transferase activity, transferring acyl groups other than amino-acyl groups; molecular_function
i1_HQ_LWC_c1960/f6p0/1655	K13335	NA	NA	1.06862	NA
i1_HQ_LWC_c1962/f5p0/1805	NA	NA	NA	-1.38173	GO:0006355; regulation of transcription, DNA-dependent; biological_process	GO:0003682; chromatin binding; molecular_function	GO:0007165; signal transduction; biological_process	GO:0000775; chromosome, centromeric region; cellular_component	GO:0003700; sequence-specific DNA binding transcription factor activity; molecular_function	GO:0003677; DNA binding; molecular_function	GO:0005634; nucleus; cellular_component	GO:0016020; membrane; cellular_component
i1_HQ_LWC_c3370/f4p0/1811	NA	-3.02703	NA	NA	GO:0022857; transmembrane transporter activity; molecular_function	GO:0016021; integral to membrane; cellular_component	GO:0055085; transmembrane transport; biological_process
i1_HQ_LWC_c18880/f2p0/1895	NA	NA	NA	-1.22974	GO:0006486; protein glycosylation; biological_process	GO:0016757; transferase activity, transferring glycosyl groups; molecular_function
i1_HQ_LWC_c29755/f2p0/1921	K15086	NA	-1.10583	-2.23671	GO:0010333; terpene synthase activity; molecular_function	GO:0000287; magnesium ion binding; molecular_function	GO:0008152; NA	GO:0016829; lyase activity; molecular_function
i1_HQ_LWC_c29756/f2p0/1497	NA	NA	NA	2.42798	GO:0005515; protein binding; molecular_function
i1_HQ_LWC_c19038/f2p2/1554	K01595	-1.07776	NA	-1.23041	GO:0006099; tricarboxylic acid cycle; biological_process	GO:0008964; phosphoenolpyruvate carboxylase activity; molecular_function	GO:0015977; carbon fixation; biological_process
i1_HQ_LWC_c19119/f2p0/1887	K03327	-2.19585	NA	NA	GO:0006855; drug transmembrane transport; biological_process	GO:0015297; antiporter activity; molecular_function	GO:0015238; drug transmembrane transporter activity; molecular_function	GO:0016020; membrane; cellular_component	GO:0055085; transmembrane transport; biological_process
i1_HQ_LWC_c19206/f2p0/1829	K20855	NA	NA	-1.15647	GO:0016757; transferase activity, transferring glycosyl groups; molecular_function	GO:0016020; membrane; cellular_component	GO:0008378; galactosyltransferase activity; molecular_function	GO:0006486; protein glycosylation; biological_process
i1_HQ_LWC_c29767/f2p0/1929	K09872	1.87263	NA	-1.39966	GO:0016020; membrane; cellular_component	GO:0005215; NA	GO:0006810; transport; biological_process	GO:0016020; membrane; cellular_component	GO:0005215; NA	GO:0006810; transport; biological_process
i1_HQ_LWC_c19210/f3p0/1554	K13691	-3.12476	NA	NA	GO:0016758; transferase activity, transferring hexosyl groups; molecular_function	GO:0008152; NA
i1_HQ_LWC_c10280/f4p58/1973	K12662	NA	NA	1.65403	GO:0005515; protein binding; molecular_function
i1_HQ_LWC_c2001/f6p0/2005	K18666	NA	NA	2.38241	GO:0003723; RNA binding; molecular_function
i1_HQ_LWC_c10389/f2p6/1709	K00894	NA	NA	-1.80733	NA
i1_HQ_LWC_c10404/f2p7/1670	NA	NA	1.02658	NA	GO:0016021; integral to membrane; cellular_component	GO:0006813; potassium ion transport; biological_process	GO:0005249; voltage-gated potassium channel activity; molecular_function	GO:0016788; hydrolase activity, acting on ester bonds; molecular_function	GO:0030955; potassium ion binding; molecular_function	GO:0016787; hydrolase activity; molecular_function
i1_HQ_LWC_c3494/f2p0/1777	K14457	1.46148	NA	NA	GO:0016746; transferase activity, transferring acyl groups; molecular_function	GO:0016747; transferase activity, transferring acyl groups other than amino-acyl groups; molecular_function	GO:0008152; NA
i1_HQ_LWC_c10429/f5p1/1861	K00487	NA	NA	-1.56282	GO:0005506; iron ion binding; molecular_function	GO:0020037; heme binding; molecular_function	GO:0055114; oxidation-reduction process; biological_process	GO:0016705; oxidoreductase activity, acting on paired donors, with incorporation or reduction of molecular oxygen; molecular_function
i1_HQ_LWC_c19493/f2p4/1776	NA	NA	2.23938	NA	GO:0016192; vesicle-mediated transport; biological_process	GO:0006886; intracellular protein transport; biological_process
i1_HQ_LWC_c19515/f2p0/1710	K07375	-2.38893	-2.42981	-2.86261	GO:0003924; GTPase activity; molecular_function
i1_HQ_LWC_c29788/f2p0/1868	NA	-1.76335	-2.44234	-3.93501	GO:0004252; serine-type endopeptidase activity; molecular_function	GO:0016021; integral to membrane; cellular_component
i1_HQ_LWC_c10453/f2p0/1576	K09646	-1.37591	-1.67516	-1.75591	GO:0006508; proteolysis; biological_process	GO:0019058; viral infectious cycle; biological_process	GO:0004185; serine-type carboxypeptidase activity; molecular_function
i1_HQ_LWC_c2024/f4p0/1576	NA	NA	NA	-1.03228	NA
i1_HQ_LWC_c2031/f12p1/1804	K00827	NA	-1.1508	NA	GO:0008483; transaminase activity; molecular_function	GO:0030170; pyridoxal phosphate binding; molecular_function
i2_HQ_LWC_c1060/f41p11/2390	K01937	NA	NA	1.83176	GO:0009877; nodulation; biological_process	GO:0006221; pyrimidine nucleotide biosynthetic process; biological_process	GO:0006541; glutamine metabolic process; biological_process	GO:0003883; CTP synthase activity; molecular_function	GO:0016787; hydrolase activity; molecular_function	GO:0009312; oligosaccharide biosynthetic process; biological_process	GO:0016758; transferase activity, transferring hexosyl groups; molecular_function
i1_HQ_LWC_c19570/f2p0/1969	NA	1.46024	NA	-1.08342	GO:0016758; transferase activity, transferring hexosyl groups; molecular_function	GO:0008152; NA
i2_HQ_LWC_c1128/f35p6/2556	K01895	-1.47868	NA	-2.03221	GO:0003824; NA	GO:0008152; NA
i1_HQ_LWC_c19655/f2p2/1670	NA	-1.27788	NA	-1.42423	NA
i1_HQ_LWC_c19683/f2p0/1580	K00031	-1.54787	-1.66457	-1.82282	GO:0055114; oxidation-reduction process; biological_process	GO:0016616; oxidoreductase activity, acting on the CH-OH group of donors, NAD or NADP as acceptor; molecular_function
i1_HQ_LWC_c2044/f5p0/1991	K01641	NA	NA	-1.94707	GO:0008299; isoprenoid biosynthetic process; biological_process	GO:0004421; hydroxymethylglutaryl-CoA synthase activity; molecular_function
i1_HQ_LWC_c10489/f2p0/1651	K05954	NA	NA	-1.04242	GO:0003824; NA
i1_HQ_LWC_c29813/f2p0/1862	NA	NA	NA	-1.00035	GO:0047746; chlorophyllase activity; molecular_function	GO:0015996; chlorophyll catabolic process; biological_process
i1_HQ_LWC_c3613/f2p0/1553	K13114	NA	NA	-1.19714	NA
i1_HQ_LWC_c3663/f4p1/1579	K21026	NA	1.07057	NA	GO:0016788; hydrolase activity, acting on ester bonds; molecular_function
i1_HQ_LWC_c3670/f2p1/1659	K05864	1.45476	1.98698	1.72092	GO:0003755; peptidyl-prolyl cis-trans isomerase activity; molecular_function	GO:0000413; protein peptidyl-prolyl isomerization; biological_process	GO:0006457; protein folding; biological_process	GO:0005515; protein binding; molecular_function
i1_HQ_LWC_c2048/f8p68/1768	NA	NA	NA	-1.61438	GO:0005506; iron ion binding; molecular_function	GO:0020037; heme binding; molecular_function	GO:0055114; oxidation-reduction process; biological_process	GO:0016705; oxidoreductase activity, acting on paired donors, with incorporation or reduction of molecular oxygen; molecular_function
i2_HQ_LWC_c1145/f13p3/2451	NA	1.18618	1.12089	1.89315	GO:0005515; protein binding; molecular_function
i1_HQ_LWC_c2067/f2p4/1965	NA	-3.91663	NA	NA	GO:0005515; protein binding; molecular_function
i1_HQ_LWC_c19796/f2p5/1707	NA	NA	-2.35277	-3.06899	GO:0016747; transferase activity, transferring acyl groups other than amino-acyl groups; molecular_function
i2_HQ_LWC_c1165/f38p5/2319	K14506	-1.93355	NA	NA	NA
i1_HQ_LWC_c19820/f3p0/1978	K01904	NA	1.54822	1.24201	GO:0008152; NA	GO:0003824; NA
i1_HQ_LWC_c19844/f2p2/1556	K09060	NA	NA	-1.90867	GO:0003677; DNA binding; molecular_function	GO:0006260; DNA replication; biological_process	GO:0005634; nucleus; cellular_component	GO:0010508; positive regulation of autophagy; biological_process	GO:0006914; autophagy; biological_process	GO:0006355; regulation of transcription, DNA-dependent; biological_process	GO:0003700; sequence-specific DNA binding transcription factor activity; molecular_function	GO:0043565; sequence-specific DNA binding; molecular_function	GO:0042803; protein homodimerization activity; molecular_function	GO:0008134; transcription factor binding; molecular_function	GO:0016021; integral to membrane; cellular_component	GO:0070840; dynein complex binding; molecular_function
i1_HQ_LWC_c30125/f2p0/1667	K12817	2.24935	1.31366	NA	GO:0008380; RNA splicing; biological_process	GO:0005681; spliceosomal complex; cellular_component
i1_HQ_LWC_c2072/f4p1/1850	K07408	NA	NA	-2.00585	GO:0005506; iron ion binding; molecular_function	GO:0020037; heme binding; molecular_function	GO:0016705; oxidoreductase activity, acting on paired donors, with incorporation or reduction of molecular oxygen; molecular_function	GO:0055114; oxidation-reduction process; biological_process
i2_HQ_LWC_c1204/f27p2/2177	K09571	7.18428	5.98385	5.24663	GO:0005515; protein binding; molecular_function
i1_HQ_LWC_c10683/f2p0/1809	NA	NA	1.57384	2.68265	GO:0043115; precorrin-2 dehydrogenase activity; molecular_function	GO:0071949; FAD binding; molecular_function	GO:0055114; oxidation-reduction process; biological_process	GO:0006779; porphyrin biosynthetic process; biological_process	GO:0050660; flavin adenine dinucleotide binding; molecular_function	GO:0050661; NADP binding; molecular_function	GO:0019354; siroheme biosynthetic process; biological_process	GO:0006631; fatty acid metabolic process; biological_process	GO:0008033; tRNA processing; biological_process	GO:0016491; oxidoreductase activity; molecular_function	GO:0003857; 3-hydroxyacyl-CoA dehydrogenase activity; molecular_function	GO:0004499; flavin-containing monooxygenase activity; molecular_function
i1_HQ_LWC_c3711/f2p0/1993	NA	NA	1.5128	NA	GO:0016161; beta-amylase activity; molecular_function	GO:0000272; polysaccharide catabolic process; biological_process
i1_HQ_LWC_c10736/f3p5/1981	NA	2.78313	3.03089	2.52615	GO:0004553; hydrolase activity, hydrolyzing O-glycosyl compounds; molecular_function	GO:0005975; carbohydrate metabolic process; biological_process
i1_HQ_LWC_c2078/f3p0/1869	K01188	NA	NA	-4.54512	GO:0005975; carbohydrate metabolic process; biological_process	GO:0004553; hydrolase activity, hydrolyzing O-glycosyl compounds; molecular_function
i1_HQ_LWC_c3786/f2p17/1709	K21373	1.05355	NA	NA	GO:0005975; carbohydrate metabolic process; biological_process	GO:0016758; transferase activity, transferring hexosyl groups; molecular_function	GO:0030259; lipid glycosylation; biological_process	GO:0008152; NA
i1_HQ_LWC_c20120/f2p0/1750	K06001	NA	NA	-1.56024	NA
i1_HQ_LWC_c20163/f2p9/1850	NA	NA	1.40079	1.10065	GO:0055085; transmembrane transport; biological_process	GO:0016021; integral to membrane; cellular_component	GO:0022857; transmembrane transporter activity; molecular_function	GO:0006810; transport; biological_process
i1_HQ_LWC_c20169/f2p0/1953	NA	2.48123	NA	NA	GO:0008270; zinc ion binding; molecular_function	GO:0005622; intracellular; cellular_component	GO:0046872; metal ion binding; molecular_function
i1_HQ_LWC_c3862/f3p4/1633	NA	1.27205	NA	NA	NA
i1_HQ_LWC_c31515/f4p2/1751	K07407	NA	-1.16803	NA	GO:0005975; carbohydrate metabolic process; biological_process	GO:0004553; hydrolase activity, hydrolyzing O-glycosyl compounds; molecular_function	GO:0004557; alpha-galactosidase activity; molecular_function
i1_HQ_LWC_c20331/f2p0/1767	K07374	NA	NA	-1.19062	NA
i1_HQ_LWC_c2137/f3p2/1970	NA	NA	NA	-1.23613	NA
i1_HQ_LWC_c32077/f2p0/1833	NA	1.03767	NA	NA	NA
i1_HQ_LWC_c10853/f2p1/1783	K11426	2.18936	2.8898	2.23328	GO:0005515; protein binding; molecular_function
i1_HQ_LWC_c3922/f2p0/1747	K09834	NA	1.66321	NA	GO:0009976; tocopherol cyclase activity; molecular_function
i2_HQ_LWC_c1342/f17p4/2797	NA	1.0951	NA	1.17755	GO:0005515; protein binding; molecular_function
i1_HQ_LWC_c3924/f6p0/1760	NA	NA	-1.18161	-1.41227	GO:0009058; biosynthetic process; biological_process	GO:0016787; hydrolase activity; molecular_function	GO:0006508; proteolysis; biological_process	GO:0008152; NA	GO:0008236; serine-type peptidase activity; molecular_function	GO:0016788; hydrolase activity, acting on ester bonds; molecular_function
i2_HQ_LWC_c1382/f11p2/2906	NA	-1.65487	NA	NA	NA
i1_HQ_LWC_c3946/f3p4/1735	K17255	NA	NA	1.51568	GO:0016491; oxidoreductase activity; molecular_function	GO:0055114; oxidation-reduction process; biological_process	GO:0007264; small GTPase mediated signal transduction; biological_process	GO:0005092; GDP-dissociation inhibitor activity; molecular_function
i1_HQ_LWC_c10879/f2p0/2006	NA	NA	NA	1.80905	GO:0008270; zinc ion binding; molecular_function
i1_HQ_LWC_c3954/f2p0/1464	K08287	-3.18037	-3.62695	-5.04996	GO:0005524; ATP binding; molecular_function	GO:0004672; protein kinase activity; molecular_function	GO:0006468; protein phosphorylation; biological_process
i2_HQ_LWC_c22078/f3p1/2814	NA	-1.90034	NA	NA	GO:0008081; phosphoric diester hydrolase activity; molecular_function	GO:0006629; lipid metabolic process; biological_process
i1_HQ_LWC_c2144/f2p1/1554	K01609	NA	NA	-1.44004	GO:0004425; indole-3-glycerol-phosphate synthase activity; molecular_function	GO:0000105; histidine biosynthetic process; biological_process
i1_HQ_LWC_c2150/f4p0/1787	K05894	NA	NA	-1.58484	GO:0016491; oxidoreductase activity; molecular_function	GO:0055114; oxidation-reduction process; biological_process	GO:0010181; FMN binding; molecular_function
i2_HQ_LWC_c1421/f14p4/2350	K16732	NA	NA	-1.0062	GO:0006355; regulation of transcription, DNA-dependent; biological_process	GO:0043189; H4/H2A histone acetyltransferase complex; cellular_component	GO:0005634; nucleus; cellular_component
i1_HQ_LWC_c2153/f4p0/1904	NA	NA	NA	-1.61634	NA
i1_HQ_LWC_c33438/f3p0/1723	K05582	NA	-6.41056	NA	GO:0055114; oxidation-reduction process; biological_process	GO:0051536; iron-sulfur cluster binding; molecular_function
i1_HQ_LWC_c3973/f3p0/1986	K01580	NA	NA	-3.88493	GO:0030170; pyridoxal phosphate binding; molecular_function	GO:0019752; carboxylic acid metabolic process; biological_process	GO:0016831; carboxy-lyase activity; molecular_function
i1_HQ_LWC_c3983/f2p0/1856	NA	NA	NA	-1.72278	NA
i1_HQ_LWC_c4046/f2p0/1642	NA	-1.78695	NA	-1.64714	NA
i2_HQ_LWC_c1452/f26p3/2712	NA	NA	NA	-1.28674	NA
i1_HQ_LWC_c4062/f2p0/1702	NA	NA	NA	-1.15234	NA
i1_HQ_LWC_c20779/f2p0/1916	K01087	NA	NA	-1.64291	GO:0005992; trehalose biosynthetic process; biological_process	GO:0003824; NA
i1_HQ_LWC_c20836/f2p11/1747	K07374	NA	NA	1.0486	GO:0003924; GTPase activity; molecular_function
i1_HQ_LWC_c20838/f2p11/1756	K06269	-1.04285	NA	NA	GO:0016787; hydrolase activity; molecular_function
i1_HQ_LWC_c2186/f4p2/1920	K00145	NA	NA	1.78566	GO:0008839; dihydrodipicolinate reductase activity; molecular_function	GO:0070402; NADPH binding; molecular_function	GO:0008652; cellular amino acid biosynthetic process; biological_process	GO:0009089; lysine biosynthetic process via diaminopimelate; biological_process	GO:0016620; oxidoreductase activity, acting on the aldehyde or oxo group of donors, NAD or NADP as acceptor; molecular_function	GO:0051287; NAD binding; molecular_function	GO:0055114; oxidation-reduction process; biological_process	GO:0046983; protein dimerization activity; molecular_function	GO:0005737; cytoplasm; cellular_component	GO:0016491; oxidoreductase activity; molecular_function	GO:0003942; N-acetyl-gamma-glutamyl-phosphate reductase activity; molecular_function
i1_HQ_LWC_c4104/f3p25/1904	NA	NA	2.72049	3.49003	NA
i1_HQ_LWC_c20934/f2p1/1776	K01590	NA	NA	-1.00633	GO:0030170; pyridoxal phosphate binding; molecular_function	GO:0019752; carboxylic acid metabolic process; biological_process	GO:0016831; carboxy-lyase activity; molecular_function
i1_HQ_LWC_c4128/f5p5/1981	NA	NA	NA	-2.64836	GO:0005622; intracellular; cellular_component	GO:0008270; zinc ion binding; molecular_function	GO:0005515; protein binding; molecular_function
i2_HQ_LWC_c1507/f4p1/2555	NA	NA	NA	-4.05215	GO:0003724; RNA helicase activity; molecular_function	GO:0003723; RNA binding; molecular_function	GO:0016020; membrane; cellular_component	GO:0005524; ATP binding; molecular_function	GO:0016887; ATPase activity; molecular_function	GO:0004127; cytidylate kinase activity; molecular_function	GO:0006139; nucleobase, nucleoside, nucleotide and nucleic acid metabolic process; biological_process	GO:0005525; GTP binding; molecular_function	GO:0003924; GTPase activity; molecular_function
i1_HQ_LWC_c2200/f6p2/2009	NA	NA	-1.77398	-2.46391	GO:0015969; guanosine tetraphosphate metabolic process; biological_process
i1_HQ_LWC_c2201/f2p0/1792	K04733	NA	NA	-4.28211	GO:0006468; protein phosphorylation; biological_process	GO:0005524; ATP binding; molecular_function	GO:0004672; protein kinase activity; molecular_function
i1_HQ_LWC_c2210/f2p0/1662	NA	-1.21159	NA	NA	NA
i1_HQ_LWC_c2213/f2p0/1493	K09286	-1.38066	NA	-2.54949	GO:0006355; regulation of transcription, DNA-dependent; biological_process	GO:0003700; sequence-specific DNA binding transcription factor activity; molecular_function
i2_HQ_LWC_c1540/f26p3/2370	K15378	-1.04624	NA	-1.14719	NA
i1_HQ_LWC_c4156/f5p7/1621	K08057	3.51699	NA	NA	GO:0006457; protein folding; biological_process	GO:0005509; calcium ion binding; molecular_function	GO:0051082; unfolded protein binding; molecular_function	GO:0005783; endoplasmic reticulum; cellular_component
i1_HQ_LWC_c21079/f2p5/1821	K04733	NA	NA	1.72393	GO:0006468; protein phosphorylation; biological_process	GO:0004672; protein kinase activity; molecular_function	GO:0005524; ATP binding; molecular_function
i1_HQ_LWC_c11086/f2p0/1795	K14431	-1.26339	NA	-1.57422	GO:0006351; transcription, DNA-dependent; biological_process	GO:0043565; sequence-specific DNA binding; molecular_function	GO:0003700; sequence-specific DNA binding transcription factor activity; molecular_function	GO:0006355; regulation of transcription, DNA-dependent; biological_process	GO:0008855; exodeoxyribonuclease VII activity; molecular_function
i1_HQ_LWC_c11094/f2p7/1986	K03327	1.31049	NA	NA	GO:0006855; drug transmembrane transport; biological_process	GO:0015297; antiporter activity; molecular_function	GO:0016020; membrane; cellular_component	GO:0055085; transmembrane transport; biological_process	GO:0015238; drug transmembrane transporter activity; molecular_function
i1_HQ_LWC_c2227/f4p6/1807	NA	NA	1.09002	NA	GO:0051537; 2 iron, 2 sulfur cluster binding; molecular_function	GO:0010277; chlorophyllide a oxygenase [overall] activity; molecular_function	GO:0055114; oxidation-reduction process; biological_process	GO:0016491; oxidoreductase activity; molecular_function
i1_HQ_LWC_c2235/f5p0/1912	K19355	NA	NA	-2.95787	GO:0003700; sequence-specific DNA binding transcription factor activity; molecular_function	GO:0009341; beta-galactosidase complex; cellular_component	GO:0006355; regulation of transcription, DNA-dependent; biological_process	GO:0004565; beta-galactosidase activity; molecular_function	GO:0005975; carbohydrate metabolic process; biological_process	GO:0042025; host cell nucleus; cellular_component	GO:0004553; hydrolase activity, hydrolyzing O-glycosyl compounds; molecular_function
i1_HQ_LWC_c2243/f3p0/1659	NA	NA	-1.04444	-1.76334	GO:0006468; protein phosphorylation; biological_process	GO:0005524; ATP binding; molecular_function	GO:0004672; protein kinase activity; molecular_function
i1_HQ_LWC_c21141/f3p0/1622	NA	NA	NA	-4.25167	GO:0016020; membrane; cellular_component	GO:0016021; integral to membrane; cellular_component
i1_HQ_LWC_c2248/f4p396/1625	K17506	NA	NA	1.99453	GO:0003824; NA
i2_HQ_LWC_c1576/f23p2/2310	NA	-1.16722	NA	NA	GO:0015105; arsenite transmembrane transporter activity; molecular_function	GO:0006367; transcription initiation from RNA polymerase II promoter; biological_process	GO:0005672; transcription factor TFIIA complex; cellular_component	GO:0055085; transmembrane transport; biological_process	GO:0016021; integral to membrane; cellular_component	GO:0007165; signal transduction; biological_process	GO:0006814; sodium ion transport; biological_process	GO:0015700; arsenite transport; biological_process	GO:0015385; sodium:hydrogen antiporter activity; molecular_function	GO:0016020; membrane; cellular_component
i1_HQ_LWC_c36865/f16p0/1378	K00856	NA	1.20355	NA	GO:0005978; glycogen biosynthetic process; biological_process	GO:0004373; glycogen (starch) synthase activity; molecular_function
i1_HQ_LWC_c21249/f3p6/1566	NA	1.01297	NA	NA	GO:0042710; biofilm formation; biological_process	GO:0071229; cellular response to acid; biological_process
i1_HQ_LWC_c21351/f3p1/1595	NA	1.7224	NA	NA	NA
i1_HQ_LWC_c21448/f3p0/1852	NA	1.28295	NA	NA	GO:0016758; transferase activity, transferring hexosyl groups; molecular_function	GO:0008152; NA
i2_HQ_LWC_c1645/f23p3/2904	NA	NA	NA	-1.51815	GO:0004674; protein serine/threonine kinase activity; molecular_function	GO:0004672; protein kinase activity; molecular_function	GO:0005524; ATP binding; molecular_function	GO:0006468; protein phosphorylation; biological_process	GO:0048544; recognition of pollen; biological_process
i2_HQ_LWC_c1647/f11p2/2831	K14834	NA	1.33306	1.19897	NA
i2_HQ_LWC_c1648/f17p10/2231	NA	1.07849	NA	NA	NA
i1_HQ_LWC_c2262/f2p6/1792	NA	-2.0364	NA	-1.76631	GO:0003713; transcription coactivator activity; molecular_function	GO:0008384; IkappaB kinase activity; molecular_function
i2_HQ_LWC_c1658/f15p1/2576	NA	-1.06996	NA	NA	NA
i1_HQ_LWC_c2277/f2p2/1974	NA	NA	1.68562	1.77762	GO:0046983; protein dimerization activity; molecular_function
i1_HQ_LWC_c11175/f2p0/1984	NA	NA	-1.4814	-1.43324	GO:0016872; intramolecular lyase activity; molecular_function
i1_HQ_LWC_c2291/f4p2/1593	K00817	-1.11544	NA	NA	GO:0030170; pyridoxal phosphate binding; molecular_function	GO:0016846; carbon-sulfur lyase activity; molecular_function	GO:0009058; biosynthetic process; biological_process
i1_HQ_LWC_c2309/f2p11/1710	NA	-3.69851	NA	NA	GO:0008080; N-acetyltransferase activity; molecular_function
i1_HQ_LWC_c4266/f3p0/1705	NA	NA	NA	1.08104	NA
i1_HQ_LWC_c2312/f2p0/1611	NA	NA	NA	-1.64792	GO:0005515; protein binding; molecular_function
i1_HQ_LWC_c4273/f4p0/1696	NA	NA	NA	1.11211	NA
i1_HQ_LWC_c21770/f2p4/1474	NA	NA	-1.19158	NA	GO:0008236; serine-type peptidase activity; molecular_function	GO:0016787; hydrolase activity; molecular_function	GO:0006508; proteolysis; biological_process	GO:0006629; lipid metabolic process; biological_process	GO:0016788; hydrolase activity, acting on ester bonds; molecular_function	GO:0008374; O-acyltransferase activity; molecular_function
i1_HQ_LWC_c37164/f5p0/1389	NA	-1.36332	NA	NA	NA
i1_HQ_LWC_c21954/f5p1/1914	NA	NA	NA	-1.1706	GO:0005515; protein binding; molecular_function
i1_HQ_LWC_c37169/f5p2/1289	K09872	1.95203	NA	NA	GO:0006810; transport; biological_process	GO:0005215; NA	GO:0016020; membrane; cellular_component
i2_HQ_LWC_c1684/f7p1/2443	K12130	-1.19792	NA	NA	GO:0000160; two-component signal transduction system (phosphorelay); biological_process	GO:0007165; signal transduction; biological_process	GO:0005515; protein binding; molecular_function	GO:0016020; membrane; cellular_component	GO:0009103; lipopolysaccharide biosynthetic process; biological_process
i1_HQ_LWC_c11263/f3p0/1724	K08237	-1.64966	NA	NA	GO:0008152; NA	GO:0016758; transferase activity, transferring hexosyl groups; molecular_function
i1_HQ_LWC_c37171/f5p0/1363	NA	1.24839	NA	NA	GO:0046873; metal ion transmembrane transporter activity; molecular_function	GO:0003924; GTPase activity; molecular_function	GO:0005102; receptor binding; molecular_function	GO:0030001; metal ion transport; biological_process	GO:0005882; intermediate filament; cellular_component	GO:0007165; signal transduction; biological_process	GO:0008053; mitochondrial fusion; biological_process	GO:0005577; fibrinogen complex; cellular_component	GO:0005634; nucleus; cellular_component	GO:0051258; protein polymerization; biological_process	GO:0005741; mitochondrial outer membrane; cellular_component	GO:0016021; integral to membrane; cellular_component	GO:0055085; transmembrane transport; biological_process	GO:0019028; viral capsid; cellular_component	GO:0005940; septin ring; cellular_component	GO:0030168; platelet activation; biological_process	GO:0016020; membrane; cellular_component	GO:0019089; transmission of virus; biological_process	GO:0030674; protein binding, bridging; molecular_function	GO:0005198; NA	GO:0019031; viral envelope; cellular_component	GO:0000921; septin ring assembly; biological_process
i1_HQ_LWC_c4349/f4p2/1761	NA	NA	NA	-1.27866	GO:0007009; plasma membrane organization; biological_process	GO:0005515; protein binding; molecular_function
i1_HQ_LWC_c37203/f4p2/1157	K07025	NA	NA	-1.08166	GO:0016791; phosphatase activity; molecular_function
i1_HQ_LWC_c2324/f2p2/1682	NA	NA	NA	-1.14172	GO:0003700; sequence-specific DNA binding transcription factor activity; molecular_function	GO:0006355; regulation of transcription, DNA-dependent; biological_process
i1_HQ_LWC_c22109/f2p0/1758	NA	1.59164	1.26689	1.37435	GO:0046872; metal ion binding; molecular_function	GO:0016787; hydrolase activity; molecular_function	GO:0003993; acid phosphatase activity; molecular_function
i1_HQ_LWC_c37214/f4p0/1221	K08770	-1.09187	NA	-1.22833	GO:0006364; rRNA processing; biological_process	GO:0008168; methyltransferase activity; molecular_function	GO:0005515; protein binding; molecular_function
i1_HQ_LWC_c22297/f2p2/1861	NA	1.29592	1.19142	NA	GO:0005515; protein binding; molecular_function	GO:0051087; chaperone binding; molecular_function
i2_HQ_LWC_c6462/f2p9/2335	K02145	NA	1.08814	NA	GO:0046034; ATP metabolic process; biological_process	GO:0015992; proton transport; biological_process	GO:0005524; ATP binding; molecular_function
i1_HQ_LWC_c22445/f2p1/1740	K14863	NA	2.70278	NA	GO:0005515; protein binding; molecular_function
i2_HQ_LWC_c1725/f7p5/2551	NA	1.37497	NA	1.13304	GO:0005634; nucleus; cellular_component	GO:0003677; DNA binding; molecular_function	GO:0009725; response to hormone stimulus; biological_process	GO:0006355; regulation of transcription, DNA-dependent; biological_process
i2_HQ_LWC_c6487/f5p8/2446	NA	-1.90118	NA	NA	NA
i2_HQ_LWC_c1729/f7p2/2299	K16280	NA	-1.49225	-1.15417	GO:0003723; RNA binding; molecular_function	GO:0008270; zinc ion binding; molecular_function	GO:0005515; protein binding; molecular_function	GO:0046872; metal ion binding; molecular_function
i1_HQ_LWC_c11299/f3p0/1772	NA	2.83007	1.8886	1.65038	NA
i2_HQ_LWC_c6568/f3p1/2687	NA	1.39533	NA	NA	GO:0000290; deadenylation-dependent decapping of nuclear-transcribed mRNA; biological_process	GO:0016787; hydrolase activity; molecular_function
i2_HQ_LWC_c6588/f10p2/2294	K18592	NA	-1.04426	-1.47721	GO:0036374; NA	GO:0006751; glutathione catabolic process; biological_process
i1_HQ_LWC_c37283/f3p0/1353	NA	3.1372	2.18257	2.06413	NA
i1_HQ_LWC_c37288/f3p0/1324	NA	NA	NA	-1.24814	NA
i1_HQ_LWC_c37292/f3p0/1257	NA	NA	NA	-1.30878	GO:0006486; protein glycosylation; biological_process	GO:0016757; transferase activity, transferring glycosyl groups; molecular_function	GO:0016020; membrane; cellular_component	GO:0008378; galactosyltransferase activity; molecular_function
i1_HQ_LWC_c37294/f3p0/1311	K13051	-2.5427	NA	-1.04809	GO:0015995; chlorophyll biosynthetic process; biological_process	GO:0016491; oxidoreductase activity; molecular_function	GO:0016787; hydrolase activity; molecular_function	GO:0015979; photosynthesis; biological_process	GO:0055114; oxidation-reduction process; biological_process
i1_HQ_LWC_c37295/f3p4/1237	NA	1.26632	NA	-1.16875	NA
i1_HQ_LWC_c22536/f2p5/1949	NA	NA	1.22881	1.29992	GO:0055114; oxidation-reduction process; biological_process	GO:0016491; oxidoreductase activity; molecular_function	GO:0050660; flavin adenine dinucleotide binding; molecular_function
i1_HQ_LWC_c37315/f3p9/1149	NA	-1.74376	-1.4876	-1.22627	NA
i1_HQ_LWC_c37321/f3p0/1256	NA	NA	NA	-1.56591	NA
i1_HQ_LWC_c37330/f3p10/1385	NA	NA	NA	-1.94274	NA
i1_HQ_LWC_c37334/f3p11/1233	K13051	NA	NA	-2.07057	GO:0016787; hydrolase activity; molecular_function
i1_HQ_LWC_c22704/f2p4/1889	NA	NA	NA	2.69816	GO:0007010; cytoskeleton organization; biological_process	GO:0003779; actin binding; molecular_function	GO:0016788; hydrolase activity, acting on ester bonds; molecular_function
i1_HQ_LWC_c37349/f3p10/1291	K14496	NA	NA	-1.22723	NA
i1_HQ_LWC_c37355/f3p4/1336	NA	NA	NA	-2.03671	GO:0003824; NA	GO:0055114; oxidation-reduction process; biological_process	GO:0006694; steroid biosynthetic process; biological_process	GO:0016616; oxidoreductase activity, acting on the CH-OH group of donors, NAD or NADP as acceptor; molecular_function	GO:0003854; 3-beta-hydroxy-delta5-steroid dehydrogenase activity; molecular_function	GO:0050662; coenzyme binding; molecular_function
i1_HQ_LWC_c37358/f3p2/1322	K00430	NA	-1.25894	NA	GO:0006979; response to oxidative stress; biological_process	GO:0020037; heme binding; molecular_function	GO:0004601; peroxidase activity; molecular_function	GO:0055114; oxidation-reduction process; biological_process
i1_HQ_LWC_c37371/f2p0/1267	NA	NA	NA	-1.49292	NA
i2_HQ_LWC_c6770/f6p0/2828	NA	1.34764	NA	1.29954	NA
i1_HQ_LWC_c22904/f2p4/1455	NA	2.75879	1.36241	1.20694	GO:0043066; negative regulation of apoptosis; biological_process	GO:0019079; viral genome replication; biological_process	GO:0043154; negative regulation of caspase activity; biological_process	GO:0071986; Ragulator complex; cellular_component	GO:0005737; cytoplasm; cellular_component
i1_HQ_LWC_c37377/f2p2/1251	K08856	NA	NA	-1.37681	GO:0006468; protein phosphorylation; biological_process	GO:0004672; protein kinase activity; molecular_function	GO:0005524; ATP binding; molecular_function
i1_HQ_LWC_c23052/f2p0/1769	NA	-1.04374	-1.60757	-1.60253	GO:0055085; transmembrane transport; biological_process	GO:0008324; cation transmembrane transporter activity; molecular_function	GO:0006812; cation transport; biological_process
i1_HQ_LWC_c37389/f2p1/1186	NA	NA	NA	-2.14276	GO:0003676; nucleic acid binding; molecular_function	GO:0006308; DNA catabolic process; biological_process	GO:0004519; endonuclease activity; molecular_function
i1_HQ_LWC_c11456/f2p3/1688	NA	-1.09408	NA	NA	GO:0003824; NA
i1_HQ_LWC_c37400/f2p0/1300	NA	1.66993	1.68425	NA	NA
i2_HQ_LWC_c6858/f2p1/2611	NA	1.95208	NA	NA	NA
i2_HQ_LWC_c6859/f3p0/2296	NA	-2.96832	-1.6468	-1.64756	GO:0045156; electron transporter, transferring electrons within the cyclic electron transport pathway of photosynthesis activity; molecular_function	GO:0019684; photosynthesis, light reaction; biological_process	GO:0030077; plasma membrane light-harvesting complex; cellular_component
i1_HQ_LWC_c37413/f2p0/1114	K00434	NA	NA	-1.28325	GO:0004601; peroxidase activity; molecular_function	GO:0020037; heme binding; molecular_function	GO:0055114; oxidation-reduction process; biological_process	GO:0006979; response to oxidative stress; biological_process
i1_HQ_LWC_c23312/f2p4/1966	K08073	-2.15846	NA	NA	NA
i1_HQ_LWC_c37420/f2p0/1245	NA	-1.4685	NA	NA	GO:0003677; DNA binding; molecular_function	GO:0006275; regulation of DNA replication; biological_process
i1_HQ_LWC_c37428/f2p1/1269	NA	NA	NA	-1.61264	GO:0050662; coenzyme binding; molecular_function	GO:0003824; NA
i2_HQ_LWC_c7039/f7p0/2375	K19893	NA	NA	1.01338	GO:0005975; carbohydrate metabolic process; biological_process	GO:0004553; hydrolase activity, hydrolyzing O-glycosyl compounds; molecular_function
i1_HQ_LWC_c4790/f3p13/1953	NA	-1.14421	-1.32668	-2.14788	GO:0015937; coenzyme A biosynthetic process; biological_process	GO:0004140; dephospho-CoA kinase activity; molecular_function	GO:0016301; kinase activity; molecular_function	GO:0016887; ATPase activity; molecular_function	GO:0005524; ATP binding; molecular_function
i2_HQ_LWC_c1827/f6p3/2542	K01262	NA	NA	-1.32383	GO:0016787; hydrolase activity; molecular_function
i1_HQ_LWC_c23697/f2p0/1880	NA	-4.49465	NA	-1.9828	GO:0055085; transmembrane transport; biological_process	GO:0015098; molybdate ion transmembrane transporter activity; molecular_function	GO:0016021; integral to membrane; cellular_component	GO:0015689; molybdate ion transport; biological_process
i1_HQ_LWC_c23699/f2p10/1736	NA	NA	2.07965	2.81501	GO:0016705; oxidoreductase activity, acting on paired donors, with incorporation or reduction of molecular oxygen; molecular_function	GO:0055114; oxidation-reduction process; biological_process	GO:0005506; iron ion binding; molecular_function	GO:0020037; heme binding; molecular_function
i1_HQ_LWC_c23727/f2p3/1946	K06901	NA	NA	-1.83059	GO:0016020; membrane; cellular_component	GO:0055085; transmembrane transport; biological_process	GO:0006810; transport; biological_process	GO:0005215; NA
i1_HQ_LWC_c37495/f2p0/1235	NA	1.38039	1.38917	1.55474	GO:0016787; hydrolase activity; molecular_function
i1_HQ_LWC_c11627/f4p0/1959	NA	NA	NA	-1.54891	GO:0008324; cation transmembrane transporter activity; molecular_function	GO:0055085; transmembrane transport; biological_process	GO:0006812; cation transport; biological_process
i1_HQ_LWC_c37512/f2p0/1405	NA	1.65175	NA	NA	GO:0006614; SRP-dependent cotranslational protein targeting to membrane; biological_process	GO:0055114; oxidation-reduction process; biological_process	GO:0016765; transferase activity, transferring alkyl or aryl (other than methyl) groups; molecular_function	GO:0043531; ADP binding; molecular_function	GO:0005524; ATP binding; molecular_function	GO:0016491; oxidoreductase activity; molecular_function	GO:0005525; GTP binding; molecular_function	GO:0003924; GTPase activity; molecular_function
i2_HQ_LWC_c132906/f9p0/2510	NA	NA	-1.39029	-1.59739	GO:0055114; oxidation-reduction process; biological_process	GO:0030245; cellulose catabolic process; biological_process	GO:0006813; potassium ion transport; biological_process	GO:0003854; 3-beta-hydroxy-delta5-steroid dehydrogenase activity; molecular_function	GO:0016616; oxidoreductase activity, acting on the CH-OH group of donors, NAD or NADP as acceptor; molecular_function	GO:0003824; NA	GO:0006694; steroid biosynthetic process; biological_process	GO:0008810; cellulase activity; molecular_function	GO:0050662; coenzyme binding; molecular_function
i1_HQ_LWC_c11654/f2p0/1520	NA	NA	NA	-1.14484	GO:0008152; NA	GO:0015996; chlorophyll catabolic process; biological_process	GO:0016787; hydrolase activity; molecular_function	GO:0047746; chlorophyllase activity; molecular_function
i1_HQ_LWC_c11674/f3p3/1809	NA	NA	1.02695	1.19115	GO:0016757; transferase activity, transferring glycosyl groups; molecular_function
i2_HQ_LWC_c1838/f10p1/2467	NA	NA	-1.01303	NA	GO:0005515; protein binding; molecular_function
i1_HQ_LWC_c37536/f2p2/1280	NA	NA	NA	-1.09794	GO:0003824; NA	GO:0006694; steroid biosynthetic process; biological_process	GO:0055114; oxidation-reduction process; biological_process	GO:0003854; 3-beta-hydroxy-delta5-steroid dehydrogenase activity; molecular_function	GO:0016616; oxidoreductase activity, acting on the CH-OH group of donors, NAD or NADP as acceptor; molecular_function	GO:0050662; coenzyme binding; molecular_function
i1_HQ_LWC_c37558/f2p0/1197	NA	-1.47867	-1.64874	-2.89252	GO:0030001; metal ion transport; biological_process	GO:0046872; metal ion binding; molecular_function
i1_HQ_LWC_c23973/f2p3/1958	NA	NA	1.56801	1.52808	GO:0016787; hydrolase activity; molecular_function
i2_HQ_LWC_c7128/f4p2/2649	NA	NA	NA	-1.47742	GO:0005515; protein binding; molecular_function
i2_HQ_LWC_c132923/f7p3/2266	K04733	NA	NA	-1.01468	GO:0005524; ATP binding; molecular_function	GO:0004672; protein kinase activity; molecular_function	GO:0006468; protein phosphorylation; biological_process
i2_HQ_LWC_c7131/f3p0/2159	NA	NA	NA	-1.20618	GO:0004197; cysteine-type endopeptidase activity; molecular_function	GO:0008234; cysteine-type peptidase activity; molecular_function	GO:0006508; proteolysis; biological_process
i1_HQ_LWC_c24074/f2p6/1705	NA	-2.76124	-3.10322	-2.30779	GO:0016758; transferase activity, transferring hexosyl groups; molecular_function	GO:0008152; NA
i1_HQ_LWC_c24104/f2p8/1933	NA	NA	NA	-1.5705	GO:0043565; sequence-specific DNA binding; molecular_function	GO:0003700; sequence-specific DNA binding transcription factor activity; molecular_function	GO:0006355; regulation of transcription, DNA-dependent; biological_process
i1_HQ_LWC_c24107/f2p3/1569	NA	1.09935	NA	NA	GO:0006629; lipid metabolic process; biological_process
i1_HQ_LWC_c24128/f2p2/1978	K14497	5.0892	NA	NA	GO:0003824; NA
i1_HQ_LWC_c4923/f2p8/1885	NA	NA	NA	-1.34081	GO:0005576; NA	GO:0042157; lipoprotein metabolic process; biological_process	GO:0010506; regulation of autophagy; biological_process	GO:0006810; transport; biological_process	GO:0019028; viral capsid; cellular_component	GO:0005886; plasma membrane; cellular_component	GO:0005615; extracellular space; cellular_component	GO:0006096; glycolysis; biological_process	GO:0007049; cell cycle; biological_process	GO:0004618; phosphoglycerate kinase activity; molecular_function
i1_HQ_LWC_c38327/f2p2/1777	K01054	NA	NA	-2.07015	GO:0016787; hydrolase activity; molecular_function	GO:0008152; NA
i1_HQ_LWC_c24195/f2p0/1661	NA	2.19192	1.86191	NA	GO:0003924; GTPase activity; molecular_function	GO:0005525; GTP binding; molecular_function
i2_HQ_LWC_c7177/f2p0/2409	NA	NA	2.25593	2.29886	GO:0008270; zinc ion binding; molecular_function	GO:0005515; protein binding; molecular_function
i1_HQ_LWC_c4940/f4p0/1925	K00487	1.87829	1.09884	NA	GO:0055114; oxidation-reduction process; biological_process	GO:0016705; oxidoreductase activity, acting on paired donors, with incorporation or reduction of molecular oxygen; molecular_function	GO:0005506; iron ion binding; molecular_function	GO:0020037; heme binding; molecular_function
i1_HQ_LWC_c4995/f3p7/1808	K14455	NA	1.04513	NA	GO:0009058; biosynthetic process; biological_process	GO:0030170; pyridoxal phosphate binding; molecular_function
i2_HQ_LWC_c7214/f2p0/2543	NA	NA	NA	-2.39233	NA
i1_HQ_LWC_c5041/f4p0/1970	K17761	NA	-2.38482	-2.90864	GO:0016491; oxidoreductase activity; molecular_function	GO:0008152; NA	GO:0055114; oxidation-reduction process; biological_process
i2_HQ_LWC_c7250/f2p2/2858	K01303	-1.669	NA	NA	GO:0008236; serine-type peptidase activity; molecular_function	GO:0008152; NA	GO:0006508; proteolysis; biological_process	GO:0016787; hydrolase activity; molecular_function
i1_HQ_LWC_c5085/f3p0/1870	NA	-3.0913	-4.02655	-2.15338	GO:0016021; integral to membrane; cellular_component
i2_HQ_LWC_c12236/f3p0/2748	NA	-1.1848	NA	NA	GO:0004252; serine-type endopeptidase activity; molecular_function	GO:0006508; proteolysis; biological_process
i2_HQ_LWC_c12253/f8p1/2554	NA	-1.07091	NA	NA	GO:0004672; protein kinase activity; molecular_function	GO:0005524; ATP binding; molecular_function	GO:0005515; protein binding; molecular_function	GO:0006468; protein phosphorylation; biological_process
i1_HQ_LWC_c5136/f4p8/1958	NA	NA	NA	-2.61548	NA
i2_HQ_LWC_c7292/f5p0/2242	NA	1.3173	1.27126	1.47493	GO:0030674; protein binding, bridging; molecular_function	GO:0051258; protein polymerization; biological_process	GO:0007049; cell cycle; biological_process	GO:0030168; platelet activation; biological_process	GO:0007165; signal transduction; biological_process	GO:0005577; fibrinogen complex; cellular_component	GO:0015743; malate transport; biological_process	GO:0010508; positive regulation of autophagy; biological_process	GO:0006914; autophagy; biological_process	GO:0005102; receptor binding; molecular_function
i1_HQ_LWC_c5137/f2p1/1677	NA	NA	NA	1.39364	NA
i2_HQ_LWC_c12271/f7p0/2379	NA	-1.13851	NA	NA	NA
i1_HQ_LWC_c11786/f2p0/1879	K10144	6.31952	4.27737	7.8413	GO:0008270; zinc ion binding; molecular_function	GO:0005515; protein binding; molecular_function
i1_HQ_LWC_c39237/f5p0/1820	K14564	NA	NA	-1.50797	NA
i2_HQ_LWC_c1880/f6p3/2321	NA	NA	NA	1.45877	GO:0003824; NA
i1_HQ_LWC_c39253/f11p34/2009	K01193	-1.49316	-1.58023	-1.65715	NA
i2_HQ_LWC_c12338/f2p2/3006	NA	NA	-1.50996	NA	GO:0004672; protein kinase activity; molecular_function	GO:0005524; ATP binding; molecular_function	GO:0006468; protein phosphorylation; biological_process
i2_HQ_LWC_c1885/f8p1/2490	K03452	-1.7006	NA	-1.26431	GO:0055085; transmembrane transport; biological_process	GO:0016021; integral to membrane; cellular_component
i1_HQ_LWC_c39255/f8p13/1732	NA	-1.31592	-1.39476	NA	NA
i1_HQ_LWC_c5206/f2p0/1474	K14684	NA	NA	-1.81586	NA
i1_HQ_LWC_c11899/f2p0/1671	K09338	NA	NA	-1.04504	GO:0003677; DNA binding; molecular_function	GO:0006355; regulation of transcription, DNA-dependent; biological_process	GO:0003700; sequence-specific DNA binding transcription factor activity; molecular_function	GO:0043565; sequence-specific DNA binding; molecular_function
i1_HQ_LWC_c11982/f2p0/1978	K09832	NA	NA	1.82375	GO:0016705; oxidoreductase activity, acting on paired donors, with incorporation or reduction of molecular oxygen; molecular_function	GO:0055114; oxidation-reduction process; biological_process	GO:0020037; heme binding; molecular_function	GO:0005506; iron ion binding; molecular_function
i2_HQ_LWC_c7460/f3p2/2927	NA	-1.49095	-2.15808	-1.6447	NA
i2_HQ_LWC_c7473/f3p1/2491	NA	NA	NA	1.27246	NA
i2_HQ_LWC_c1906/f8p0/2328	NA	2.46563	NA	NA	GO:0004553; hydrolase activity, hydrolyzing O-glycosyl compounds; molecular_function	GO:0005975; carbohydrate metabolic process; biological_process
i2_HQ_LWC_c1916/f12p0/2358	NA	1.05078	NA	1.65822	GO:0006359; regulation of transcription from RNA polymerase III promoter; biological_process	GO:0004672; protein kinase activity; molecular_function	GO:0019031; viral envelope; cellular_component
i2_HQ_LWC_c7501/f3p1/2148	NA	NA	-2.70459	-2.67394	GO:0003885; D-arabinono-1,4-lactone oxidase activity; molecular_function	GO:0055114; oxidation-reduction process; biological_process	GO:0050660; flavin adenine dinucleotide binding; molecular_function	GO:0016491; oxidoreductase activity; molecular_function	GO:0016020; membrane; cellular_component
i1_HQ_LWC_c12126/f2p0/1615	K01597	-1.44592	NA	-1.63269	GO:0005515; protein binding; molecular_function	GO:0005524; ATP binding; molecular_function
i2_HQ_LWC_c7502/f2p6/2373	NA	NA	-1.21966	NA	GO:0006814; sodium ion transport; biological_process	GO:0015700; arsenite transport; biological_process	GO:0015385; sodium:hydrogen antiporter activity; molecular_function	GO:0005664; nuclear origin of replication recognition complex; cellular_component	GO:0003677; DNA binding; molecular_function	GO:0006260; DNA replication; biological_process	GO:0015105; arsenite transmembrane transporter activity; molecular_function	GO:0055085; transmembrane transport; biological_process	GO:0016021; integral to membrane; cellular_component
i1_HQ_LWC_c12157/f2p3/1592	NA	NA	-1.07425	-1.62494	GO:0003333; amino acid transmembrane transport; biological_process
i2_HQ_LWC_c12486/f2p0/2170	NA	NA	-1.44297	-2.26491	GO:0006810; transport; biological_process	GO:0022857; transmembrane transporter activity; molecular_function	GO:0055085; transmembrane transport; biological_process	GO:0016021; integral to membrane; cellular_component
i2_HQ_LWC_c12489/f2p1/2482	NA	NA	NA	-1.1598	GO:0008236; serine-type peptidase activity; molecular_function	GO:0006508; proteolysis; biological_process	GO:0016787; hydrolase activity; molecular_function
i2_HQ_LWC_c12492/f2p1/2572	NA	3.28095	1.96785	1.9518	GO:0016020; membrane; cellular_component	GO:0016760; cellulose synthase (UDP-forming) activity; molecular_function	GO:0030244; cellulose biosynthetic process; biological_process
i2_HQ_LWC_c7535/f4p0/2304	K08967	NA	NA	-2.2991	NA
i1_HQ_LWC_c5325/f2p3/1949	NA	-1.95558	-1.16602	NA	GO:0005215; NA	GO:0006810; transport; biological_process	GO:0016020; membrane; cellular_component
i2_HQ_LWC_c7557/f3p1/2979	NA	NA	NA	-1.72792	NA
i1_HQ_LWC_c12196/f3p0/1984	NA	NA	-4.26366	NA	GO:0005524; ATP binding; molecular_function	GO:0004672; protein kinase activity; molecular_function	GO:0006468; protein phosphorylation; biological_process
i1_HQ_LWC_c5349/f3p2/2003	K19747	NA	-1.27958	NA	GO:0016747; transferase activity, transferring acyl groups other than amino-acyl groups; molecular_function
i2_HQ_LWC_c19575/f2p3/2174	NA	-1.01031	NA	-1.01648	GO:0015297; antiporter activity; molecular_function	GO:0006855; drug transmembrane transport; biological_process	GO:0016020; membrane; cellular_component	GO:0055085; transmembrane transport; biological_process	GO:0015031; protein transport; biological_process	GO:0016021; integral to membrane; cellular_component	GO:0015238; drug transmembrane transporter activity; molecular_function
i1_HQ_LWC_c12223/f2p1/1760	NA	NA	NA	-1.06634	GO:0008270; zinc ion binding; molecular_function	GO:0005622; intracellular; cellular_component
i1_HQ_LWC_c12244/f7p0/1767	NA	1.84011	NA	NA	GO:0005515; protein binding; molecular_function	GO:0006367; transcription initiation from RNA polymerase II promoter; biological_process	GO:0005672; transcription factor TFIIA complex; cellular_component
i2_HQ_LWC_c12525/f2p2/2229	K04733	NA	NA	-5.45943	GO:0006468; protein phosphorylation; biological_process	GO:0004672; protein kinase activity; molecular_function	GO:0005524; ATP binding; molecular_function
i2_HQ_LWC_c19632/f2p0/2207	K11090	1.01736	NA	NA	GO:0003723; RNA binding; molecular_function	GO:0003676; nucleic acid binding; molecular_function
i2_HQ_LWC_c7599/f2p0/2276	NA	1.29323	1.17008	1.31433	GO:0005525; GTP binding; molecular_function	GO:0003924; GTPase activity; molecular_function	GO:0019079; viral genome replication; biological_process
i2_HQ_LWC_c2291/f13p2/2619	K16900	NA	NA	-1.11931	GO:0016817; hydrolase activity, acting on acid anhydrides; molecular_function	GO:0016020; membrane; cellular_component	GO:0042246; tissue regeneration; biological_process	GO:0019012; NA	GO:0005509; calcium ion binding; molecular_function	GO:0006811; ion transport; biological_process	GO:0005216; ion channel activity; molecular_function	GO:0016032; NA	GO:0016021; integral to membrane; cellular_component	GO:0055085; transmembrane transport; biological_process	GO:0016070; RNA metabolic process; biological_process	GO:0007155; cell adhesion; biological_process
i2_HQ_LWC_c2292/f2p4/2356	NA	-1.4943	-1.72808	-1.1146	NA
i1_HQ_LWC_c12345/f4p0/1441	NA	NA	-1.09071	-1.76488	GO:0003735; structural constituent of ribosome; molecular_function	GO:0006412; translation; biological_process	GO:0005840; ribosome; cellular_component
i2_HQ_LWC_c2091/f6p1/2852	NA	NA	1.02291	NA	NA
i2_HQ_LWC_c2298/f8p3/2112	NA	NA	1.10224	NA	GO:0003677; DNA binding; molecular_function	GO:0006355; regulation of transcription, DNA-dependent; biological_process
i2_HQ_LWC_c12555/f4p0/2284	K15397	NA	NA	1.21935	GO:0006633; fatty acid biosynthetic process; biological_process	GO:0016020; membrane; cellular_component	GO:0004315; 3-oxoacyl-[acyl-carrier-protein] synthase activity; molecular_function	GO:0016747; transferase activity, transferring acyl groups other than amino-acyl groups; molecular_function
i2_HQ_LWC_c7698/f2p0/2612	K01897	NA	NA	1.36019	GO:0008152; NA	GO:0003824; NA
i2_HQ_LWC_c7700/f4p3/2554	NA	1.56368	1.19846	NA	NA
i2_HQ_LWC_c7711/f3p16/2679	K05582	NA	-4.95557	-1.15685	GO:0055114; oxidation-reduction process; biological_process	GO:0051536; iron-sulfur cluster binding; molecular_function
i2_HQ_LWC_c2313/f7p4/2341	K13066	-1.28148	-1.3368	-2.56272	GO:0008171; O-methyltransferase activity; molecular_function	GO:0008168; methyltransferase activity; molecular_function
i1_HQ_LWC_c12532/f3p3/1958	NA	NA	NA	-1.11289	NA
i2_HQ_LWC_c7746/f3p2/2324	K01188	-3.17574	NA	1.62922	GO:0005975; carbohydrate metabolic process; biological_process	GO:0004553; hydrolase activity, hydrolyzing O-glycosyl compounds; molecular_function
i2_HQ_LWC_c2323/f5p1/2713	NA	NA	NA	1.27992	NA
i2_HQ_LWC_c20043/f3p5/2117	K03452	-2.67512	NA	NA	GO:0055085; transmembrane transport; biological_process	GO:0016021; integral to membrane; cellular_component
i2_HQ_LWC_c20145/f2p2/2966	NA	NA	NA	-3.22455	GO:0005506; iron ion binding; molecular_function	GO:0020037; heme binding; molecular_function	GO:0016705; oxidoreductase activity, acting on paired donors, with incorporation or reduction of molecular oxygen; molecular_function	GO:0055114; oxidation-reduction process; biological_process
i2_HQ_LWC_c2112/f6p0/2851	NA	NA	NA	-1.38526	GO:0006468; protein phosphorylation; biological_process	GO:0004672; protein kinase activity; molecular_function	GO:0005524; ATP binding; molecular_function
i2_HQ_LWC_c12674/f3p1/2340	NA	NA	1.46525	NA	NA
i1_HQ_LWC_c5631/f2p0/1755	NA	NA	NA	-2.10867	NA
i2_HQ_LWC_c7806/f2p0/2271	K07179	-1.21508	NA	-1.91925	GO:0005783; endoplasmic reticulum; cellular_component	GO:0043248; proteasome assembly; biological_process	GO:0016020; membrane; cellular_component	GO:0006468; protein phosphorylation; biological_process	GO:0016773; phosphotransferase activity, alcohol group as acceptor; molecular_function	GO:0004672; protein kinase activity; molecular_function	GO:0004674; protein serine/threonine kinase activity; molecular_function	GO:0005524; ATP binding; molecular_function
i2_HQ_LWC_c20240/f2p0/2437	NA	NA	-2.39365	-2.61955	GO:0005515; protein binding; molecular_function	GO:0006468; protein phosphorylation; biological_process	GO:0004672; protein kinase activity; molecular_function	GO:0005509; calcium ion binding; molecular_function	GO:0005524; ATP binding; molecular_function	GO:0030247; polysaccharide binding; molecular_function
i2_HQ_LWC_c20286/f2p0/2325	NA	2.45758	1.65346	NA	NA
i1_HQ_LWC_c5691/f2p14/1640	NA	NA	NA	-1.39847	NA
i2_HQ_LWC_c20343/f2p0/2134	NA	NA	1.824	1.3689	NA
i1_HQ_LWC_c12819/f2p0/1779	NA	NA	NA	-1.53131	GO:0055114; oxidation-reduction process; biological_process	GO:0050660; flavin adenine dinucleotide binding; molecular_function	GO:0016491; oxidoreductase activity; molecular_function
i1_HQ_LWC_c12838/f2p0/1494	NA	-2.05548	NA	-2.29216	NA
i1_HQ_LWC_c12849/f4p0/1776	NA	-1.68194	-1.59104	-3.09533	NA
i1_HQ_LWC_c12876/f15p0/1416	NA	-1.54843	NA	-1.73102	NA
i1_HQ_LWC_c12893/f4p3/1238	K11275	NA	NA	-1.47848	GO:0006334; nucleosome assembly; biological_process	GO:0005634; nucleus; cellular_component	GO:0000786; nucleosome; cellular_component	GO:0003677; DNA binding; molecular_function
i2_HQ_LWC_c20443/f3p2/2580	NA	1.38621	1.58373	1.3873	GO:0005509; calcium ion binding; molecular_function
i1_HQ_LWC_c12916/f3p2/1631	NA	NA	1.71393	1.06038	GO:0008643; carbohydrate transport; biological_process	GO:0000139; Golgi membrane; cellular_component	GO:0005351; sugar:hydrogen symporter activity; molecular_function	GO:0016020; membrane; cellular_component	GO:0055085; transmembrane transport; biological_process	GO:0016021; integral to membrane; cellular_component
i1_HQ_LWC_c12918/f3p0/1418	K01363	NA	-1.21868	-1.64624	GO:0050790; regulation of catalytic activity; biological_process	GO:0006508; proteolysis; biological_process	GO:0008234; cysteine-type peptidase activity; molecular_function	GO:0004197; cysteine-type endopeptidase activity; molecular_function
i1_HQ_LWC_c12919/f5p0/1450	K00559	-1.87659	NA	NA	GO:0008171; O-methyltransferase activity; molecular_function	GO:0008152; NA	GO:0006694; steroid biosynthetic process; biological_process	GO:0008168; methyltransferase activity; molecular_function
i1_HQ_LWC_c12937/f8p0/1443	NA	1.50021	NA	NA	NA
i2_HQ_LWC_c7865/f2p0/2522	NA	NA	1.78639	1.74977	GO:0008270; zinc ion binding; molecular_function
i1_HQ_LWC_c12945/f2p2/1158	NA	-1.83236	NA	-2.43332	NA
i2_HQ_LWC_c2359/f9p2/2713	NA	NA	1.67296	2.2043	GO:0005515; protein binding; molecular_function	GO:0030168; platelet activation; biological_process	GO:0019031; viral envelope; cellular_component	GO:0030674; protein binding, bridging; molecular_function	GO:0005198; NA	GO:0051258; protein polymerization; biological_process	GO:0005102; receptor binding; molecular_function	GO:0005577; fibrinogen complex; cellular_component	GO:0019028; viral capsid; cellular_component	GO:0007165; signal transduction; biological_process
i1_HQ_LWC_c12986/f2p0/1249	K08770	-1.38794	NA	NA	GO:0006364; rRNA processing; biological_process	GO:0005515; protein binding; molecular_function	GO:0008168; methyltransferase activity; molecular_function
i1_HQ_LWC_c12988/f2p0/1334	NA	-1.85293	NA	-1.13094	GO:0030234; NA	GO:0050790; regulation of catalytic activity; biological_process	GO:0016020; membrane; cellular_component
i1_HQ_LWC_c5896/f2p0/1802	K07456	-2.03028	NA	NA	GO:0016788; hydrolase activity, acting on ester bonds; molecular_function	GO:0016787; hydrolase activity; molecular_function
i1_HQ_LWC_c5923/f2p0/1778	K01592	NA	-1.18691	-1.8283	GO:0019752; carboxylic acid metabolic process; biological_process	GO:0016831; carboxy-lyase activity; molecular_function	GO:0030170; pyridoxal phosphate binding; molecular_function
i2_HQ_LWC_c7964/f3p0/2230	NA	NA	NA	1.56904	GO:0046983; protein dimerization activity; molecular_function
i1_HQ_LWC_c5930/f5p3/1705	NA	NA	-1.68055	NA	GO:0009236; cobalamin biosynthetic process; biological_process	GO:0006270; DNA-dependent DNA replication initiation; biological_process
i2_HQ_LWC_c7972/f2p0/2924	K10950	1.45285	NA	NA	GO:0003756; protein disulfide isomerase activity; molecular_function	GO:0055114; oxidation-reduction process; biological_process	GO:0016671; oxidoreductase activity, acting on a sulfur group of donors, disulfide as acceptor; molecular_function	GO:0005783; endoplasmic reticulum; cellular_component
i2_HQ_LWC_c20554/f2p1/1966	K18857	NA	NA	-7.29848	GO:0016616; oxidoreductase activity, acting on the CH-OH group of donors, NAD or NADP as acceptor; molecular_function	GO:0006813; potassium ion transport; biological_process	GO:0055114; oxidation-reduction process; biological_process	GO:0051287; NAD binding; molecular_function
i2_HQ_LWC_c2443/f3p5/2993	NA	1.20808	NA	NA	GO:0008270; zinc ion binding; molecular_function	GO:0004803; transposase activity; molecular_function	GO:0005515; protein binding; molecular_function	GO:0003676; nucleic acid binding; molecular_function	GO:0006313; transposition, DNA-mediated; biological_process	GO:0003677; DNA binding; molecular_function
i2_HQ_LWC_c2449/f5p0/2695	K13064	NA	NA	-6.72061	NA
i1_HQ_LWC_c13037/f2p8/1348	K01246	-3.01186	NA	NA	GO:0035556; intracellular signal transduction; biological_process	GO:0006284; base-excision repair; biological_process	GO:0006629; lipid metabolic process; biological_process	GO:0008725; DNA-3-methyladenine glycosylase I activity; molecular_function	GO:0007165; signal transduction; biological_process	GO:0004435; phosphatidylinositol phospholipase C activity; molecular_function
i1_HQ_LWC_c13040/f7p4/1456	K00208	NA	-1.0073	-1.80302	NA
i1_HQ_LWC_c13327/f5p0/1457	K00927	1.8601	2.30441	1.2368	GO:0006096; glycolysis; biological_process	GO:0003677; DNA binding; molecular_function	GO:0000156; two-component response regulator activity; molecular_function	GO:0000160; two-component signal transduction system (phosphorelay); biological_process	GO:0005524; ATP binding; molecular_function	GO:0004618; phosphoglycerate kinase activity; molecular_function
i2_HQ_LWC_c8056/f2p6/2916	NA	-2.0569	-1.95482	NA	GO:0008270; zinc ion binding; molecular_function
i2_HQ_LWC_c12891/f2p0/2995	NA	NA	NA	-3.34575	GO:0048544; recognition of pollen; biological_process	GO:0006468; protein phosphorylation; biological_process	GO:0005524; ATP binding; molecular_function	GO:0004674; protein serine/threonine kinase activity; molecular_function	GO:0005509; calcium ion binding; molecular_function	GO:0004672; protein kinase activity; molecular_function
i1_HQ_LWC_c13521/f4p0/1678	NA	NA	NA	-1.01181	GO:0004672; protein kinase activity; molecular_function	GO:0005524; ATP binding; molecular_function	GO:0006468; protein phosphorylation; biological_process
i1_HQ_LWC_c13607/f2p3/1446	K19042	NA	1.21532	NA	NA
i2_HQ_LWC_c12915/f2p1/2495	NA	NA	2.32159	NA	GO:0035556; intracellular signal transduction; biological_process	GO:0046872; metal ion binding; molecular_function	GO:0016491; oxidoreductase activity; molecular_function	GO:0055114; oxidation-reduction process; biological_process
i2_HQ_LWC_c8158/f2p0/2381	NA	NA	1.81574	1.6716	GO:0055114; oxidation-reduction process; biological_process	GO:0046872; metal ion binding; molecular_function	GO:0016491; oxidoreductase activity; molecular_function	GO:0005515; protein binding; molecular_function
i2_HQ_LWC_c8163/f2p0/2387	NA	NA	1.79886	1.63895	GO:0005515; protein binding; molecular_function
i1_HQ_LWC_c14010/f3p0/1545	K16075	NA	NA	-1.27689	GO:0046873; metal ion transmembrane transporter activity; molecular_function	GO:0016020; membrane; cellular_component	GO:0030001; metal ion transport; biological_process	GO:0055085; transmembrane transport; biological_process
i2_HQ_LWC_c20752/f3p2/2886	NA	NA	NA	1.34093	GO:0005515; protein binding; molecular_function
i2_HQ_LWC_c8259/f12p1/2583	K11294	NA	1.28558	NA	GO:0003676; nucleic acid binding; molecular_function	GO:0003723; RNA binding; molecular_function
i2_HQ_LWC_c8265/f3p0/2575	K08869	1.89529	NA	NA	NA
i2_HQ_LWC_c8295/f7p12/2568	K19011	-1.52682	NA	NA	GO:0003824; NA
i2_HQ_LWC_c20815/f2p1/2568	NA	NA	-1.98622	NA	GO:0005515; protein binding; molecular_function	GO:0003899; DNA-directed RNA polymerase activity; molecular_function	GO:0003677; DNA binding; molecular_function	GO:0006351; transcription, DNA-dependent; biological_process
i2_HQ_LWC_c8350/f5p2/2601	K17499	-1.18179	NA	NA	GO:0003824; NA
i2_HQ_LWC_c12991/f2p5/3745	NA	NA	NA	1.56556	NA
i1_HQ_LWC_c14346/f2p0/1456	K16040	NA	NA	1.2202	GO:0008171; O-methyltransferase activity; molecular_function
i2_HQ_LWC_c8387/f4p0/2691	NA	NA	NA	1.15871	GO:0005515; protein binding; molecular_function
i1_HQ_LWC_c14499/f6p0/1460	K05953	NA	NA	-1.13373	GO:0030418; nicotianamine biosynthetic process; biological_process	GO:0030410; nicotianamine synthase activity; molecular_function
i2_HQ_LWC_c8405/f7p3/2932	NA	-1.99463	NA	NA	NA
i1_HQ_LWC_c6219/f2p0/1871	NA	NA	-2.04726	-2.88462	GO:0003723; RNA binding; molecular_function	GO:0006281; DNA repair; biological_process	GO:0009378; four-way junction helicase activity; molecular_function	GO:0003724; RNA helicase activity; molecular_function	GO:0004003; ATP-dependent DNA helicase activity; molecular_function	GO:0003677; DNA binding; molecular_function	GO:0006260; DNA replication; biological_process	GO:0005219; ryanodine-sensitive calcium-release channel activity; molecular_function	GO:0016021; integral to membrane; cellular_component	GO:0006310; DNA recombination; biological_process	GO:0046872; metal ion binding; molecular_function	GO:0006874; cellular calcium ion homeostasis; biological_process	GO:0003700; sequence-specific DNA binding transcription factor activity; molecular_function	GO:0016887; ATPase activity; molecular_function	GO:0005524; ATP binding; molecular_function
i1_HQ_LWC_c14567/f39p3/1850	K05356	-1.54281	NA	-2.13917	GO:0009234; menaquinone biosynthetic process; biological_process	GO:0008299; isoprenoid biosynthetic process; biological_process
i1_HQ_LWC_c14611/f22p0/1988	K03093	NA	-1.18711	-1.40991	GO:0006352; transcription initiation, DNA-dependent; biological_process	GO:0016987; sigma factor activity; molecular_function	GO:0003700; sequence-specific DNA binding transcription factor activity; molecular_function	GO:0043565; sequence-specific DNA binding; molecular_function	GO:0003677; DNA binding; molecular_function	GO:0006355; regulation of transcription, DNA-dependent; biological_process
i2_HQ_LWC_c8546/f2p3/2482	NA	NA	NA	-1.04715	GO:0005516; calmodulin binding; molecular_function	GO:0006950; response to stress; biological_process
i2_HQ_LWC_c20891/f2p0/2921	NA	NA	NA	-2.07438	GO:0005515; protein binding; molecular_function
i2_HQ_LWC_c20899/f2p2/2968	NA	NA	NA	-1.68849	NA
i2_HQ_LWC_c2536/f6p12/2964	NA	NA	NA	-1.28916	NA
i2_HQ_LWC_c20918/f3p1/2176	K03152	-1.33226	NA	NA	GO:0003824; NA	GO:0009236; cobalamin biosynthetic process; biological_process
i1_HQ_LWC_c6243/f3p3/1886	K01610	NA	NA	-1.52951	GO:0005524; ATP binding; molecular_function	GO:0006094; gluconeogenesis; biological_process	GO:0004612; phosphoenolpyruvate carboxykinase (ATP) activity; molecular_function
i2_HQ_LWC_c2539/f5p0/2969	NA	NA	NA	-2.13504	GO:0015079; potassium ion transmembrane transporter activity; molecular_function	GO:0016020; membrane; cellular_component	GO:0071805; potassium ion transmembrane transport; biological_process
i2_HQ_LWC_c20943/f5p0/2551	K17471	-2.42867	-1.78699	NA	GO:0016021; integral to membrane; cellular_component	GO:0008272; sulfate transport; biological_process	GO:0015116; sulfate transmembrane transporter activity; molecular_function
i2_HQ_LWC_c13126/f7p0/2620	NA	NA	1.05637	NA	GO:0016070; RNA metabolic process; biological_process	GO:0006606; protein import into nucleus; biological_process	GO:0019069; viral capsid assembly; biological_process	GO:0016020; membrane; cellular_component	GO:0019901; protein kinase binding; molecular_function	GO:0046806; viral scaffold; cellular_component	GO:0005815; microtubule organizing center; cellular_component
i2_HQ_LWC_c13134/f2p1/2196	K00121	NA	-1.47896	-2.61655	GO:0051287; NAD binding; molecular_function	GO:0055114; oxidation-reduction process; biological_process	GO:0006813; potassium ion transport; biological_process	GO:0016616; oxidoreductase activity, acting on the CH-OH group of donors, NAD or NADP as acceptor; molecular_function
i1_HQ_LWC_c14760/f8p0/1631	K01100	NA	-1.0153	NA	NA
i1_HQ_LWC_c6342/f3p0/1770	K00013	-7.8134	NA	NA	GO:0008270; zinc ion binding; molecular_function	GO:0004399; histidinol dehydrogenase activity; molecular_function	GO:0055114; oxidation-reduction process; biological_process	GO:0000105; histidine biosynthetic process; biological_process	GO:0051287; NAD binding; molecular_function
i2_HQ_LWC_c8661/f2p2/2719	K00521	NA	NA	-2.24079	GO:0016491; oxidoreductase activity; molecular_function	GO:0055114; oxidation-reduction process; biological_process
i1_HQ_LWC_c6392/f3p0/1619	K07297	-1.28821	NA	-1.63263	GO:0016021; integral to membrane; cellular_component
i2_HQ_LWC_c13187/f7p2/2263	K21437	1.79545	1.54984	1.79141	GO:0005515; protein binding; molecular_function
i1_HQ_LWC_c6414/f4p0/1997	K06444	NA	-1.1982	-1.15744	GO:0008033; tRNA processing; biological_process	GO:0055114; oxidation-reduction process; biological_process	GO:0050660; flavin adenine dinucleotide binding; molecular_function	GO:0016491; oxidoreductase activity; molecular_function
i2_HQ_LWC_c13189/f12p8/2341	NA	-1.08328	-1.19571	-1.75063	GO:0006810; transport; biological_process	GO:0005215; NA	GO:0016020; membrane; cellular_component
i2_HQ_LWC_c21148/f5p0/2217	NA	1.80668	NA	NA	NA
i2_HQ_LWC_c21149/f3p7/2855	K10527	NA	3.20736	4.91671	GO:0006631; fatty acid metabolic process; biological_process	GO:0003857; 3-hydroxyacyl-CoA dehydrogenase activity; molecular_function	GO:0016491; oxidoreductase activity; molecular_function	GO:0003824; NA	GO:0008152; NA	GO:0055114; oxidation-reduction process; biological_process	GO:0003860; 3-hydroxyisobutyryl-CoA hydrolase activity; molecular_function
i1_HQ_LWC_c6417/f3p1/1851	K14156	NA	-1.41293	-1.90003	GO:0005524; ATP binding; molecular_function	GO:0004672; protein kinase activity; molecular_function	GO:0016773; phosphotransferase activity, alcohol group as acceptor; molecular_function	GO:0006468; protein phosphorylation; biological_process
i1_HQ_LWC_c6478/f2p7/1964	NA	-1.25505	NA	-1.49851	GO:0003700; sequence-specific DNA binding transcription factor activity; molecular_function	GO:0006355; regulation of transcription, DNA-dependent; biological_process	GO:0006260; DNA replication; biological_process	GO:0090529; NA	GO:0005737; cytoplasm; cellular_component	GO:0007094; mitotic cell cycle spindle assembly checkpoint; biological_process	GO:0043093; cytokinesis by binary fission; biological_process
i2_HQ_LWC_c21200/f3p1/2693	NA	NA	-2.27493	NA	GO:0005515; protein binding; molecular_function	GO:0005742; mitochondrial outer membrane translocase complex; cellular_component	GO:0042597; periplasmic space; cellular_component	GO:0045040; protein import into mitochondrial outer membrane; biological_process
i2_HQ_LWC_c21202/f2p0/2706	NA	NA	NA	-1.56561	NA
i1_HQ_LWC_c14841/f5p0/1949	NA	NA	NA	-8.89293	GO:0005515; protein binding; molecular_function
i2_HQ_LWC_c21246/f2p7/2204	K01209	NA	-1.4589	NA	GO:0046556; alpha-N-arabinofuranosidase activity; molecular_function	GO:0046373; L-arabinose metabolic process; biological_process	GO:0016798; hydrolase activity, acting on glycosyl bonds; molecular_function
i1_HQ_LWC_c14856/f7p0/1959	K06692	19.4829	35.6417	-36.0576	GO:0043248; proteasome assembly; biological_process
i1_HQ_LWC_c14864/f4p0/1895	NA	NA	NA	-1.25446	NA
i1_HQ_LWC_c6560/f2p0/1816	K13029	NA	-2.45625	-4.54489	GO:0020037; heme binding; molecular_function	GO:0005506; iron ion binding; molecular_function	GO:0055114; oxidation-reduction process; biological_process	GO:0016705; oxidoreductase activity, acting on paired donors, with incorporation or reduction of molecular oxygen; molecular_function
i2_HQ_LWC_c2225/f5p1/2358	K09419	NA	NA	-4.22785	GO:0005634; nucleus; cellular_component	GO:0006355; regulation of transcription, DNA-dependent; biological_process	GO:0003700; sequence-specific DNA binding transcription factor activity; molecular_function	GO:0043565; sequence-specific DNA binding; molecular_function
i2_HQ_LWC_c2227/f5p6/2672	NA	NA	NA	-1.01779	GO:0016021; integral to membrane; cellular_component	GO:0005576; NA	GO:0004427; inorganic diphosphatase activity; molecular_function	GO:0008289; lipid binding; molecular_function	GO:0005515; protein binding; molecular_function	GO:0016020; membrane; cellular_component	GO:0006869; lipid transport; biological_process	GO:0006811; ion transport; biological_process	GO:0005216; ion channel activity; molecular_function	GO:0005887; integral to plasma membrane; cellular_component	GO:0009678; hydrogen-translocating pyrophosphatase activity; molecular_function	GO:0015992; proton transport; biological_process
i2_HQ_LWC_c2596/f13p1/2799	NA	NA	NA	-1.08385	GO:0042802; identical protein binding; molecular_function	GO:0005515; protein binding; molecular_function
i2_HQ_LWC_c29214/f2p1/2048	NA	NA	NA	1.22545	NA
i2_HQ_LWC_c13422/f2p1/2068	NA	1.43783	NA	NA	GO:0006812; cation transport; biological_process	GO:0016021; integral to membrane; cellular_component	GO:0015299; solute:hydrogen antiporter activity; molecular_function	GO:0055085; transmembrane transport; biological_process
i2_HQ_LWC_c8863/f3p0/2658	K01102	1.57224	NA	1.69763	GO:0003824; NA
i2_HQ_LWC_c8872/f13p0/2682	K17470	-1.76627	-1.55333	-1.36563	GO:0015116; sulfate transmembrane transporter activity; molecular_function	GO:0042981; regulation of apoptosis; biological_process	GO:0008272; sulfate transport; biological_process	GO:0016021; integral to membrane; cellular_component
i2_HQ_LWC_c21526/f4p3/2465	K13783	NA	NA	2.09702	GO:0016021; integral to membrane; cellular_component	GO:0055085; transmembrane transport; biological_process	GO:0016020; membrane; cellular_component	GO:0005215; NA	GO:0006810; transport; biological_process
i2_HQ_LWC_c8880/f3p0/2325	NA	NA	1.2526	NA	GO:0016042; lipid catabolic process; biological_process	GO:0006629; lipid metabolic process; biological_process
i2_HQ_LWC_c43231/f20p2/2416	NA	NA	NA	-1.46418	GO:0055085; transmembrane transport; biological_process
i2_HQ_LWC_c43234/f25p5/2358	NA	NA	-1.0119	NA	NA
i2_HQ_LWC_c13443/f3p2/2094	K08150	1.31166	NA	NA	GO:0022857; transmembrane transporter activity; molecular_function	GO:0006810; transport; biological_process	GO:0055085; transmembrane transport; biological_process	GO:0016020; membrane; cellular_component	GO:0016021; integral to membrane; cellular_component
i2_HQ_LWC_c13487/f2p4/2094	K13811	NA	NA	-1.07803	GO:0004781; sulfate adenylyltransferase (ATP) activity; molecular_function
i2_HQ_LWC_c43242/f15p3/2236	K01953	NA	NA	-1.29683	GO:0006529; asparagine biosynthetic process; biological_process	GO:0004066; asparagine synthase (glutamine-hydrolyzing) activity; molecular_function
i2_HQ_LWC_c8945/f4p2/2655	NA	-1.08952	NA	NA	GO:0055114; oxidation-reduction process; biological_process	GO:0004800; thyroxine 5'-deiodinase activity; molecular_function
i2_HQ_LWC_c2626/f7p2/2727	K16569	-1.0851	NA	NA	GO:0005815; microtubule organizing center; cellular_component	GO:0000226; microtubule cytoskeleton organization; biological_process	GO:0007020; microtubule nucleation; biological_process	GO:0000922; spindle pole; cellular_component	GO:0043015; gamma-tubulin binding; molecular_function
i2_HQ_LWC_c2756/f13p2/2479	NA	NA	NA	1.16718	GO:0016891; endoribonuclease activity, producing 5'-phosphomonoesters; molecular_function
i2_HQ_LWC_c2760/f4p6/2382	K19025	NA	NA	-2.41942	GO:0044599; NA	GO:0097588; NA
i2_HQ_LWC_c2761/f10p1/2581	K13648	NA	NA	5.58703	GO:0016757; transferase activity, transferring glycosyl groups; molecular_function
i2_HQ_LWC_c43288/f26p1/2232	NA	NA	NA	-1.09979	NA
i2_HQ_LWC_c43289/f36p8/2247	NA	1.04888	NA	NA	NA
i2_HQ_LWC_c43303/f28p5/2425	K01649	NA	NA	1.45889	GO:0003852; 2-isopropylmalate synthase activity; molecular_function	GO:0009098; leucine biosynthetic process; biological_process	GO:0003824; NA
i2_HQ_LWC_c14260/f3p1/2118	K13430	NA	NA	-4.02535	GO:0005524; ATP binding; molecular_function	GO:0004672; protein kinase activity; molecular_function	GO:0006468; protein phosphorylation; biological_process
i2_HQ_LWC_c2378/f3p0/2573	NA	NA	6.52838	NA	GO:0005524; ATP binding; molecular_function	GO:0004672; protein kinase activity; molecular_function	GO:0006468; protein phosphorylation; biological_process	GO:0005515; protein binding; molecular_function
i2_HQ_LWC_c43336/f25p2/2244	NA	NA	NA	1.95685	GO:0005737; cytoplasm; cellular_component	GO:0015991; ATP hydrolysis coupled proton transport; biological_process	GO:0030117; membrane coat; cellular_component	GO:0006606; protein import into nucleus; biological_process	GO:0006886; intracellular protein transport; biological_process	GO:0008565; protein transporter activity; molecular_function	GO:0016820; hydrolase activity, acting on acid anhydrides, catalyzing transmembrane movement of substances; molecular_function	GO:0000221; vacuolar proton-transporting V-type ATPase, V1 domain; cellular_component	GO:0005634; nucleus; cellular_component	GO:0005515; protein binding; molecular_function	GO:0016192; vesicle-mediated transport; biological_process
i2_HQ_LWC_c9031/f2p1/2251	K03781	-1.47332	NA	-2.6839	NA
i2_HQ_LWC_c2399/f4p2/2220	NA	NA	NA	1.0033	GO:0006417; regulation of translation; biological_process	GO:0045182; NA
i2_HQ_LWC_c9052/f2p23/2767	K05391	NA	NA	8.40734	GO:0005216; ion channel activity; molecular_function	GO:0006811; ion transport; biological_process	GO:0055085; transmembrane transport; biological_process	GO:0016020; membrane; cellular_component
i2_HQ_LWC_c31039/f6p0/2350	NA	NA	1.20594	NA	NA
i2_HQ_LWC_c2795/f8p8/2785	NA	3.68999	-3.68481	NA	GO:0016020; membrane; cellular_component	GO:0003723; RNA binding; molecular_function	GO:0003724; RNA helicase activity; molecular_function	GO:0003677; DNA binding; molecular_function	GO:0000166; nucleotide binding; molecular_function	GO:0005525; GTP binding; molecular_function	GO:0003924; GTPase activity; molecular_function	GO:0043531; ADP binding; molecular_function	GO:0005524; ATP binding; molecular_function	GO:0016887; ATPase activity; molecular_function
i2_HQ_LWC_c31041/f3p5/2906	NA	NA	NA	2.44817	GO:0004564; beta-fructofuranosidase activity; molecular_function	GO:0004575; sucrose alpha-glucosidase activity; molecular_function
i2_HQ_LWC_c9149/f2p0/2119	NA	NA	NA	2.26295	GO:0004842; ubiquitin-protein ligase activity; molecular_function	GO:0005515; protein binding; molecular_function	GO:0008270; zinc ion binding; molecular_function	GO:0016567; protein ubiquitination; biological_process
i2_HQ_LWC_c9171/f10p3/2913	NA	NA	NA	1.39085	GO:0005515; protein binding; molecular_function
i2_HQ_LWC_c2814/f2p0/2986	K12129	-1.51383	-2.72189	-1.98566	GO:0000160; two-component signal transduction system (phosphorelay); biological_process
i2_HQ_LWC_c31142/f2p3/2644	NA	NA	-1.3326	-1.76293	NA
i2_HQ_LWC_c2823/f4p6/2663	K09560	-1.01569	NA	-1.25005	GO:0019028; viral capsid; cellular_component	GO:0006260; DNA replication; biological_process	GO:0017119; Golgi transport complex; cellular_component	GO:0005515; protein binding; molecular_function
i2_HQ_LWC_c43447/f14p0/2743	K00278	-2.12918	-1.45374	NA	GO:0016491; oxidoreductase activity; molecular_function	GO:0055114; oxidation-reduction process; biological_process
i2_HQ_LWC_c9231/f2p1/2383	NA	NA	NA	1.76982	GO:0005524; ATP binding; molecular_function	GO:0006338; chromatin remodeling; biological_process	GO:0016818; hydrolase activity, acting on acid anhydrides, in phosphorus-containing anhydrides; molecular_function	GO:0005634; nucleus; cellular_component	GO:0003676; nucleic acid binding; molecular_function
i2_HQ_LWC_c9248/f2p1/2686	NA	NA	NA	5.73464	GO:0005215; NA	GO:0006810; transport; biological_process	GO:0016020; membrane; cellular_component
i2_HQ_LWC_c9284/f2p1/2886	NA	-1.33981	NA	NA	GO:0005747; mitochondrial respiratory chain complex I; cellular_component	GO:0005739; mitochondrion; cellular_component	GO:0022900; electron transport chain; biological_process	GO:0016021; integral to membrane; cellular_component
i2_HQ_LWC_c43487/f5p1/2488	K17469	-1.29565	NA	NA	GO:0000746; conjugation; biological_process	GO:0016021; integral to membrane; cellular_component	GO:0008272; sulfate transport; biological_process	GO:0019867; outer membrane; cellular_component	GO:0015116; sulfate transmembrane transporter activity; molecular_function
i2_HQ_LWC_c43493/f3p1/2357	K14961	NA	NA	1.44297	GO:0005515; protein binding; molecular_function
i2_HQ_LWC_c2850/f2p0/2844	K16609	2.86045	2.74713	1.54665	GO:0005515; protein binding; molecular_function	GO:0006464; protein modification process; biological_process
i2_HQ_LWC_c9305/f4p14/2367	NA	NA	-1.06107	NA	NA
i2_HQ_LWC_c43516/f3p1/2103	K00128	NA	-19.8125	-22.2646	GO:0055114; oxidation-reduction process; biological_process	GO:0016491; oxidoreductase activity; molecular_function	GO:0008152; NA
i2_HQ_LWC_c9399/f2p10/2227	NA	NA	1.29967	NA	NA
i2_HQ_LWC_c9435/f2p2/2246	NA	NA	NA	1.44173	NA
i2_HQ_LWC_c9476/f2p4/2770	NA	-1.82858	NA	NA	NA
i2_HQ_LWC_c21918/f2p9/2587	K02256	1.5147	NA	NA	GO:0055114; oxidation-reduction process; biological_process	GO:0005506; iron ion binding; molecular_function	GO:0009060; aerobic respiration; biological_process	GO:0020037; heme binding; molecular_function	GO:0009055; NA	GO:0016021; integral to membrane; cellular_component	GO:0004129; cytochrome-c oxidase activity; molecular_function
i2_HQ_LWC_c21920/f4p0/2750	NA	1.36852	NA	NA	NA
i2_HQ_LWC_c14926/f50p15/2141	NA	NA	NA	-3.13616	NA
i2_HQ_LWC_c9545/f2p2/2197	NA	NA	NA	3.86387	GO:0005515; protein binding; molecular_function
i2_HQ_LWC_c14962/f17p2/2665	NA	2.05468	NA	NA	GO:0004252; serine-type endopeptidase activity; molecular_function	GO:0006508; proteolysis; biological_process
i2_HQ_LWC_c9586/f2p0/2372	NA	-2.01811	NA	-1.79529	GO:0006468; protein phosphorylation; biological_process	GO:0005524; ATP binding; molecular_function	GO:0030570; pectate lyase activity; molecular_function	GO:0004672; protein kinase activity; molecular_function
i2_HQ_LWC_c2922/f9p2/2327	K03327	NA	-2.94046	-2.81411	GO:0015238; drug transmembrane transporter activity; molecular_function	GO:0016020; membrane; cellular_component	GO:0055085; transmembrane transport; biological_process	GO:0015297; antiporter activity; molecular_function	GO:0006855; drug transmembrane transport; biological_process
i2_HQ_LWC_c9598/f2p1/2132	NA	2.13134	NA	1.8119	GO:0016788; hydrolase activity, acting on ester bonds; molecular_function
i2_HQ_LWC_c43627/f25p1/2444	NA	NA	-1.34195	NA	GO:0006351; transcription, DNA-dependent; biological_process	GO:0003677; DNA binding; molecular_function	GO:0003899; DNA-directed RNA polymerase activity; molecular_function	GO:0005515; protein binding; molecular_function
i2_HQ_LWC_c43629/f12p1/2684	NA	NA	NA	1.27647	GO:0016020; membrane; cellular_component	GO:0002949; NA	GO:0004371; glycerone kinase activity; molecular_function	GO:0016887; ATPase activity; molecular_function	GO:0005524; ATP binding; molecular_function	GO:0006810; transport; biological_process	GO:0006071; glycerol metabolic process; biological_process	GO:0003924; GTPase activity; molecular_function	GO:0005525; GTP binding; molecular_function	GO:0098519; NA
i2_HQ_LWC_c43630/f6p12/2432	K03283	7.20722	5.62155	5.55949	GO:0000902; cell morphogenesis; biological_process	GO:0016773; phosphotransferase activity, alcohol group as acceptor; molecular_function	GO:0005975; carbohydrate metabolic process; biological_process	GO:0016787; hydrolase activity; molecular_function	GO:0030436; asexual sporulation; biological_process
i2_HQ_LWC_c14993/f13p4/2418	K12450	-3.86151	-3.28312	-3.21432	GO:0016491; oxidoreductase activity; molecular_function	GO:0003824; NA	GO:0055114; oxidation-reduction process; biological_process	GO:0006694; steroid biosynthetic process; biological_process	GO:0003854; 3-beta-hydroxy-delta5-steroid dehydrogenase activity; molecular_function	GO:0016616; oxidoreductase activity, acting on the CH-OH group of donors, NAD or NADP as acceptor; molecular_function	GO:0050662; coenzyme binding; molecular_function
i2_HQ_LWC_c31221/f4p2/2510	NA	-1.56377	NA	NA	GO:0015385; sodium:hydrogen antiporter activity; molecular_function	GO:0006814; sodium ion transport; biological_process	GO:0015700; arsenite transport; biological_process	GO:0005672; transcription factor TFIIA complex; cellular_component	GO:0006367; transcription initiation from RNA polymerase II promoter; biological_process	GO:0015105; arsenite transmembrane transporter activity; molecular_function	GO:0016021; integral to membrane; cellular_component	GO:0055085; transmembrane transport; biological_process
i2_HQ_LWC_c22162/f2p0/2892	K01303	NA	NA	-1.4712	GO:0008236; serine-type peptidase activity; molecular_function	GO:0008152; NA	GO:0006508; proteolysis; biological_process	GO:0016787; hydrolase activity; molecular_function	GO:0005576; NA
i2_HQ_LWC_c15026/f9p0/2393	NA	-1.54576	-1.17092	-1.44329	GO:0005524; ATP binding; molecular_function	GO:0004672; protein kinase activity; molecular_function	GO:0006468; protein phosphorylation; biological_process	GO:0016773; phosphotransferase activity, alcohol group as acceptor; molecular_function	GO:0016020; membrane; cellular_component
i2_HQ_LWC_c43678/f2p0/2127	NA	1.4291	1.17237	NA	GO:0008270; zinc ion binding; molecular_function
i2_HQ_LWC_c31231/f2p1/2956	K17872	NA	NA	-1.02891	GO:0005576; NA	GO:0055114; oxidation-reduction process; biological_process	GO:0008152; NA	GO:0016491; oxidoreductase activity; molecular_function	GO:0016787; hydrolase activity; molecular_function
i2_HQ_LWC_c31232/f2p0/2213	K15639	NA	NA	-2.01762	GO:0016705; oxidoreductase activity, acting on paired donors, with incorporation or reduction of molecular oxygen; molecular_function	GO:0055114; oxidation-reduction process; biological_process	GO:0020037; heme binding; molecular_function	GO:0005506; iron ion binding; molecular_function
i2_HQ_LWC_c31236/f2p0/2821	NA	NA	1.30333	2.46464	NA
i2_HQ_LWC_c9655/f5p0/2317	NA	NA	NA	1.21108	GO:0046872; metal ion binding; molecular_function	GO:0005515; protein binding; molecular_function
i2_HQ_LWC_c9663/f18p7/2216	NA	3.20244	NA	NA	GO:0006508; proteolysis; biological_process	GO:0004222; metalloendopeptidase activity; molecular_function
i2_HQ_LWC_c15089/f8p4/2830	NA	NA	NA	1.20125	GO:0006468; protein phosphorylation; biological_process	GO:0006950; response to stress; biological_process	GO:0005524; ATP binding; molecular_function	GO:0004672; protein kinase activity; molecular_function
i2_HQ_LWC_c31242/f2p0/2448	NA	2.00027	2.00835	1.00592	NA
i2_HQ_LWC_c15218/f2p2/2054	K06630	NA	NA	-1.62024	GO:0005198; NA	GO:0019028; viral capsid; cellular_component	GO:0005515; protein binding; molecular_function
i2_HQ_LWC_c15224/f2p0/2080	NA	NA	1.30494	1.08536	GO:0004222; metalloendopeptidase activity; molecular_function	GO:0005992; trehalose biosynthetic process; biological_process	GO:0003779; actin binding; molecular_function	GO:0007010; cytoskeleton organization; biological_process	GO:0003824; NA	GO:0006364; rRNA processing; biological_process
i2_HQ_LWC_c15225/f2p5/2072	NA	NA	NA	-2.20418	NA
i2_HQ_LWC_c15237/f9p0/2157	NA	NA	NA	1.1251	GO:0003924; GTPase activity; molecular_function	GO:0005524; ATP binding; molecular_function	GO:0016301; kinase activity; molecular_function
i2_HQ_LWC_c31246/f2p1/2129	K10781	NA	1.73385	1.20783	GO:0006633; fatty acid biosynthetic process; biological_process	GO:0016790; thiolester hydrolase activity; molecular_function
i2_HQ_LWC_c31259/f2p0/2666	NA	NA	2.11607	1.66158	GO:0042803; protein homodimerization activity; molecular_function	GO:0008134; transcription factor binding; molecular_function	GO:0070840; dynein complex binding; molecular_function	GO:1902604; NA	GO:0015558; p-aminobenzoyl-glutamate uptake transmembrane transporter activity; molecular_function
i2_HQ_LWC_c9816/f10p4/2378	NA	1.31691	1.01703	1.21585	GO:0003676; nucleic acid binding; molecular_function
i2_HQ_LWC_c31272/f3p0/2265	NA	NA	-1.01153	NA	GO:0000398; nuclear mRNA splicing, via spliceosome; biological_process	GO:0003682; chromatin binding; molecular_function	GO:0007165; signal transduction; biological_process	GO:0000775; chromosome, centromeric region; cellular_component	GO:0005681; spliceosomal complex; cellular_component	GO:0003677; DNA binding; molecular_function	GO:0005634; nucleus; cellular_component	GO:0008270; zinc ion binding; molecular_function	GO:0016020; membrane; cellular_component	GO:0005515; protein binding; molecular_function
i2_HQ_LWC_c43847/f28p4/2194	K13412	NA	1.79667	2.46808	GO:0006418; tRNA aminoacylation for protein translation; biological_process	GO:0006468; protein phosphorylation; biological_process	GO:0004812; aminoacyl-tRNA ligase activity; molecular_function	GO:0005515; protein binding; molecular_function	GO:0016020; membrane; cellular_component	GO:0005509; calcium ion binding; molecular_function	GO:0004672; protein kinase activity; molecular_function	GO:0016773; phosphotransferase activity, alcohol group as acceptor; molecular_function	GO:0005737; cytoplasm; cellular_component	GO:0000166; nucleotide binding; molecular_function	GO:0008289; lipid binding; molecular_function	GO:0005524; ATP binding; molecular_function	GO:0005578; proteinaceous extracellular matrix; cellular_component	GO:0007165; signal transduction; biological_process
i2_HQ_LWC_c3032/f4p5/2176	NA	NA	NA	-1.41505	GO:0003824; NA	GO:0055114; oxidation-reduction process; biological_process	GO:0006694; steroid biosynthetic process; biological_process	GO:0006813; potassium ion transport; biological_process	GO:0016616; oxidoreductase activity, acting on the CH-OH group of donors, NAD or NADP as acceptor; molecular_function	GO:0003854; 3-beta-hydroxy-delta5-steroid dehydrogenase activity; molecular_function	GO:0050662; coenzyme binding; molecular_function
i2_HQ_LWC_c3044/f5p1/2613	K08269	-1.22859	-1.34896	NA	GO:0016773; phosphotransferase activity, alcohol group as acceptor; molecular_function	GO:0006468; protein phosphorylation; biological_process	GO:0016020; membrane; cellular_component	GO:0005524; ATP binding; molecular_function	GO:0004672; protein kinase activity; molecular_function	GO:0004674; protein serine/threonine kinase activity; molecular_function
i2_HQ_LWC_c43920/f31p4/2106	K09828	1.51968	NA	NA	GO:0016491; oxidoreductase activity; molecular_function	GO:0050660; flavin adenine dinucleotide binding; molecular_function	GO:0055114; oxidation-reduction process; biological_process
i2_HQ_LWC_c9902/f3p2/2539	NA	NA	NA	-1.02061	GO:0055085; transmembrane transport; biological_process	GO:0016020; membrane; cellular_component	GO:0006810; transport; biological_process	GO:0005215; NA
i2_HQ_LWC_c9933/f4p0/2399	NA	-1.15351	NA	NA	NA
i2_HQ_LWC_c3088/f2p1/2757	NA	NA	-1.10598	NA	GO:0046983; protein dimerization activity; molecular_function	GO:0003677; DNA binding; molecular_function
i2_HQ_LWC_c3092/f2p6/2441	K00454	1.70053	NA	NA	GO:0055114; oxidation-reduction process; biological_process	GO:0016702; oxidoreductase activity, acting on single donors with incorporation of molecular oxygen, incorporation of two atoms of oxygen; molecular_function	GO:0046872; metal ion binding; molecular_function
i2_HQ_LWC_c22455/f2p8/2552	K06943	NA	NA	1.02216	GO:0007264; small GTPase mediated signal transduction; biological_process	GO:0005525; GTP binding; molecular_function	GO:0003924; GTPase activity; molecular_function
i2_HQ_LWC_c9965/f3p1/2256	K06173	NA	NA	1.50901	GO:0009982; pseudouridine synthase activity; molecular_function	GO:0003723; RNA binding; molecular_function	GO:0009451; RNA modification; biological_process	GO:0001522; pseudouridine synthesis; biological_process
i2_HQ_LWC_c22459/f3p1/2237	NA	1.53105	NA	NA	NA
i2_HQ_LWC_c9986/f4p1/2971	NA	NA	NA	1.46611	GO:0005524; ATP binding; molecular_function	GO:0004672; protein kinase activity; molecular_function	GO:0006468; protein phosphorylation; biological_process	GO:0005515; protein binding; molecular_function
i2_HQ_LWC_c31298/f6p4/2226	K13412	1.0152	NA	NA	GO:0004672; protein kinase activity; molecular_function	GO:0005509; calcium ion binding; molecular_function	GO:0004812; aminoacyl-tRNA ligase activity; molecular_function	GO:0006418; tRNA aminoacylation for protein translation; biological_process	GO:0006468; protein phosphorylation; biological_process	GO:0016020; membrane; cellular_component	GO:0005515; protein binding; molecular_function	GO:0007165; signal transduction; biological_process	GO:0005578; proteinaceous extracellular matrix; cellular_component	GO:0008289; lipid binding; molecular_function	GO:0005524; ATP binding; molecular_function	GO:0005737; cytoplasm; cellular_component	GO:0016773; phosphotransferase activity, alcohol group as acceptor; molecular_function	GO:0000166; nucleotide binding; molecular_function
i2_HQ_LWC_c31301/f4p0/2678	NA	NA	NA	-1.94845	NA
i2_HQ_LWC_c31305/f3p2/2298	NA	2.04806	1.41147	2.20921	GO:0005515; protein binding; molecular_function
i2_HQ_LWC_c3138/f2p0/2284	NA	NA	-1.33959	NA	GO:0008168; methyltransferase activity; molecular_function	GO:0006396; RNA processing; biological_process	GO:0008173; RNA methyltransferase activity; molecular_function
i2_HQ_LWC_c44111/f21p0/2361	K03283	NA	NA	-2.76	GO:0016787; hydrolase activity; molecular_function	GO:0005975; carbohydrate metabolic process; biological_process	GO:0016773; phosphotransferase activity, alcohol group as acceptor; molecular_function	GO:0000902; cell morphogenesis; biological_process
i2_HQ_LWC_c22498/f6p0/2607	NA	NA	-1.09705	NA	GO:0030170; pyridoxal phosphate binding; molecular_function	GO:0019475; L-lysine catabolic process to acetate; biological_process	GO:0032012; regulation of ARF protein signal transduction; biological_process	GO:0005086; ARF guanyl-nucleotide exchange factor activity; molecular_function	GO:0016740; transferase activity; molecular_function	GO:0016831; carboxy-lyase activity; molecular_function	GO:0019752; carboxylic acid metabolic process; biological_process
i2_HQ_LWC_c22505/f6p0/2313	NA	NA	-1.77689	-1.8777	GO:0005524; ATP binding; molecular_function	GO:0004672; protein kinase activity; molecular_function	GO:0006468; protein phosphorylation; biological_process	GO:0005515; protein binding; molecular_function
i2_HQ_LWC_c2653/f8p1/2736	K06617	1.15056	NA	NA	NA
i2_HQ_LWC_c22537/f4p0/2452	K13150	-1.19053	NA	NA	NA
i2_HQ_LWC_c31332/f4p4/2875	K11807	1.38172	1.13996	1.01312	GO:0045046; protein import into peroxisome membrane; biological_process	GO:0005515; protein binding; molecular_function	GO:0032403; protein complex binding; molecular_function	GO:0005779; integral to peroxisomal membrane; cellular_component
i2_HQ_LWC_c2661/f5p2/2341	K02932	NA	NA	-1.08851	GO:0008097; 5S rRNA binding; molecular_function	GO:0006412; translation; biological_process	GO:0005840; ribosome; cellular_component	GO:0003735; structural constituent of ribosome; molecular_function	GO:0005622; intracellular; cellular_component
i2_HQ_LWC_c22556/f2p0/2605	NA	NA	NA	1.17669	GO:0030176; integral to endoplasmic reticulum membrane; cellular_component	GO:0019348; dolichol metabolic process; biological_process	GO:0030234; NA
i2_HQ_LWC_c3169/f2p0/2164	K13412	NA	NA	-1.56728	GO:0006418; tRNA aminoacylation for protein translation; biological_process	GO:0006468; protein phosphorylation; biological_process	GO:0004812; aminoacyl-tRNA ligase activity; molecular_function	GO:0016020; membrane; cellular_component	GO:0005515; protein binding; molecular_function	GO:0004672; protein kinase activity; molecular_function	GO:0005509; calcium ion binding; molecular_function	GO:0016773; phosphotransferase activity, alcohol group as acceptor; molecular_function	GO:0005737; cytoplasm; cellular_component	GO:0000166; nucleotide binding; molecular_function	GO:0005578; proteinaceous extracellular matrix; cellular_component	GO:0005524; ATP binding; molecular_function	GO:0007165; signal transduction; biological_process
i2_HQ_LWC_c22567/f2p3/2274	K01369	-1.5672	-1.61838	-1.74957	GO:0008233; peptidase activity; molecular_function	GO:0006508; proteolysis; biological_process
i2_HQ_LWC_c31352/f11p7/2580	NA	NA	NA	-1.03045	GO:0005975; carbohydrate metabolic process; biological_process	GO:0004553; hydrolase activity, hydrolyzing O-glycosyl compounds; molecular_function
i2_HQ_LWC_c44342/f7p4/2934	NA	1.9817	2.05334	1.59504	GO:0006468; protein phosphorylation; biological_process	GO:0005515; protein binding; molecular_function	GO:0005524; ATP binding; molecular_function	GO:0004672; protein kinase activity; molecular_function
i2_HQ_LWC_c3209/f3p41/2194	K07374	-1.23421	NA	-2.10123	GO:0003924; GTPase activity; molecular_function
i2_HQ_LWC_c2676/f7p3/2148	NA	NA	2.85717	1.79059	GO:0008324; cation transmembrane transporter activity; molecular_function	GO:0016021; integral to membrane; cellular_component	GO:0055085; transmembrane transport; biological_process	GO:0006812; cation transport; biological_process
i2_HQ_LWC_c2677/f3p0/2998	NA	-1.09799	NA	NA	GO:0005515; protein binding; molecular_function
i2_HQ_LWC_c31368/f3p2/2755	NA	NA	NA	-1.46487	GO:0055085; transmembrane transport; biological_process	GO:0016021; integral to membrane; cellular_component	GO:0015299; solute:hydrogen antiporter activity; molecular_function	GO:0006812; cation transport; biological_process
i2_HQ_LWC_c31371/f2p0/2196	NA	-2.03809	NA	NA	NA
i2_HQ_LWC_c10116/f9p2/2540	NA	NA	NA	2.32997	GO:0046983; protein dimerization activity; molecular_function	GO:0003677; DNA binding; molecular_function
i2_HQ_LWC_c10120/f3p1/2263	NA	1.04691	2.08415	2.47278	NA
i2_HQ_LWC_c3243/f2p1/3000	NA	NA	NA	1.05132	NA
i2_HQ_LWC_c22688/f2p2/2665	K17471	-2.24515	NA	NA	GO:0008272; sulfate transport; biological_process	GO:0016021; integral to membrane; cellular_component	GO:0015116; sulfate transmembrane transporter activity; molecular_function
i2_HQ_LWC_c3253/f2p4/2766	K13783	1.9071	NA	NA	GO:0055085; transmembrane transport; biological_process	GO:0016021; integral to membrane; cellular_component
i2_HQ_LWC_c2701/f6p1/2397	NA	-1.49048	NA	NA	GO:0050840; extracellular matrix binding; molecular_function	GO:0004672; protein kinase activity; molecular_function	GO:0005524; ATP binding; molecular_function	GO:0030247; polysaccharide binding; molecular_function	GO:0005576; NA	GO:0006468; protein phosphorylation; biological_process
i2_HQ_LWC_c3305/f4p4/2205	K11673	NA	-3.71522	NA	NA
i2_HQ_LWC_c2718/f16p1/2522	K01937	NA	NA	1.23942	GO:0016787; hydrolase activity; molecular_function	GO:0006221; pyrimidine nucleotide biosynthetic process; biological_process	GO:0006541; glutamine metabolic process; biological_process	GO:0003883; CTP synthase activity; molecular_function
i2_HQ_LWC_c10246/f5p2/2236	NA	NA	NA	7.49806	NA
i2_HQ_LWC_c2719/f7p1/2243	NA	NA	NA	-1.56723	GO:0008152; NA	GO:0003824; NA
i2_HQ_LWC_c22808/f2p3/2151	K16296	NA	NA	-2.05494	GO:0004185; serine-type carboxypeptidase activity; molecular_function	GO:0006508; proteolysis; biological_process
i2_HQ_LWC_c3339/f2p3/2212	K09419	1.40449	NA	2.08682	GO:0006355; regulation of transcription, DNA-dependent; biological_process	GO:0003700; sequence-specific DNA binding transcription factor activity; molecular_function	GO:0043565; sequence-specific DNA binding; molecular_function	GO:0005634; nucleus; cellular_component
i2_HQ_LWC_c3360/f2p0/2311	K05389	NA	NA	1.19053	GO:0005509; calcium ion binding; molecular_function	GO:0005216; ion channel activity; molecular_function	GO:0006811; ion transport; biological_process	GO:0016020; membrane; cellular_component	GO:0055085; transmembrane transport; biological_process
i2_HQ_LWC_c3372/f2p3/2777	NA	-1.7884	-1.96353	-1.69748	GO:0030246; carbohydrate binding; molecular_function	GO:0005975; carbohydrate metabolic process; biological_process	GO:0004553; hydrolase activity, hydrolyzing O-glycosyl compounds; molecular_function
i2_HQ_LWC_c3373/f7p23/2765	K15334	NA	NA	1.35986	GO:0032259; methylation; biological_process	GO:0008168; methyltransferase activity; molecular_function
i2_HQ_LWC_c10349/f2p4/2890	NA	NA	NA	-2.50229	GO:0034755; iron ion transmembrane transport; biological_process	GO:0005381; iron ion transmembrane transporter activity; molecular_function	GO:0016021; integral to membrane; cellular_component	GO:0055085; transmembrane transport; biological_process
i2_HQ_LWC_c31974/f2p0/2210	K17679	-7.66318	NA	NA	GO:0016818; hydrolase activity, acting on acid anhydrides, in phosphorus-containing anhydrides; molecular_function	GO:0008026; ATP-dependent helicase activity; molecular_function	GO:0003676; nucleic acid binding; molecular_function	GO:0006139; nucleobase, nucleoside, nucleotide and nucleic acid metabolic process; biological_process	GO:0005524; ATP binding; molecular_function	GO:0016787; hydrolase activity; molecular_function	GO:0003677; DNA binding; molecular_function
i2_HQ_LWC_c32102/f2p0/2373	K01068	1.61657	1.84799	2.01024	NA
i2_HQ_LWC_c10373/f3p10/2315	K03456	-1.35566	NA	NA	GO:0006886; intracellular protein transport; biological_process	GO:0016192; vesicle-mediated transport; biological_process	GO:0005515; protein binding; molecular_function	GO:0030117; membrane coat; cellular_component
i2_HQ_LWC_c32164/f2p16/2326	K19011	11.2512	NA	NA	GO:0005615; extracellular space; cellular_component	GO:0003824; NA
i2_HQ_LWC_c22876/f2p0/2387	NA	NA	-1.27703	NA	GO:0006468; protein phosphorylation; biological_process	GO:0004672; protein kinase activity; molecular_function	GO:0005524; ATP binding; molecular_function
i2_HQ_LWC_c32178/f3p5/2615	NA	NA	-1.44331	NA	NA
i2_HQ_LWC_c10410/f5p13/2323	K01858	2.20547	1.91172	NA	GO:0008654; phospholipid biosynthetic process; biological_process	GO:0004512; inositol-3-phosphate synthase activity; molecular_function	GO:0006021; inositol biosynthetic process; biological_process
i2_HQ_LWC_c22922/f3p0/2128	NA	NA	NA	-1.05232	NA
i2_HQ_LWC_c32254/f2p3/2861	NA	NA	NA	-2.09301	GO:0005524; ATP binding; molecular_function	GO:0004672; protein kinase activity; molecular_function	GO:0048544; recognition of pollen; biological_process	GO:0006468; protein phosphorylation; biological_process
i2_HQ_LWC_c22936/f6p2/2518	K01610	-1.60332	NA	NA	GO:0006094; gluconeogenesis; biological_process	GO:0004612; phosphoenolpyruvate carboxykinase (ATP) activity; molecular_function	GO:0005524; ATP binding; molecular_function
i2_HQ_LWC_c32274/f2p0/2808	NA	NA	NA	1.46204	GO:0005515; protein binding; molecular_function
i2_HQ_LWC_c3472/f3p6/2912	K01179	NA	NA	6.67161	GO:0004553; hydrolase activity, hydrolyzing O-glycosyl compounds; molecular_function	GO:0005975; carbohydrate metabolic process; biological_process
i2_HQ_LWC_c16590/f5p5/2286	NA	1.70803	NA	NA	NA
i2_HQ_LWC_c10532/f5p5/2672	NA	NA	NA	-1.17391	NA
i2_HQ_LWC_c10580/f3p10/3049	NA	-7.26898	NA	NA	NA
i2_HQ_LWC_c32384/f2p0/2090	K05909	NA	-4.07635	-5.36467	GO:0016491; oxidoreductase activity; molecular_function	GO:0055114; oxidation-reduction process; biological_process	GO:0005507; copper ion binding; molecular_function
i2_HQ_LWC_c16621/f6p1/2645	NA	NA	-4.58763	NA	GO:0005524; ATP binding; molecular_function	GO:0004672; protein kinase activity; molecular_function	GO:0048544; recognition of pollen; biological_process	GO:0006468; protein phosphorylation; biological_process	GO:0005515; protein binding; molecular_function	GO:0006468; protein phosphorylation; biological_process	GO:0004672; protein kinase activity; molecular_function	GO:0005524; ATP binding; molecular_function
i2_HQ_LWC_c23037/f5p0/2312	K03452	-1.78767	NA	NA	GO:0016021; integral to membrane; cellular_component	GO:0055085; transmembrane transport; biological_process
i2_HQ_LWC_c16651/f17p2/2367	NA	-1.99851	NA	NA	GO:0003723; RNA binding; molecular_function	GO:0016020; membrane; cellular_component	GO:0006777; Mo-molybdopterin cofactor biosynthetic process; biological_process	GO:0003724; RNA helicase activity; molecular_function	GO:0042626; ATPase activity, coupled to transmembrane movement of substances; molecular_function	GO:0006810; transport; biological_process	GO:0005524; ATP binding; molecular_function	GO:0016887; ATPase activity; molecular_function	GO:0016021; integral to membrane; cellular_component	GO:0003924; GTPase activity; molecular_function	GO:0005525; GTP binding; molecular_function
i2_HQ_LWC_c16654/f11p6/2220	K04077	3.08368	1.88473	1.65212	GO:0005524; ATP binding; molecular_function
i2_HQ_LWC_c16663/f5p1/2606	NA	-3.49333	NA	NA	GO:0003824; NA
i2_HQ_LWC_c32556/f3p3/2301	K14491	NA	NA	-10.686	GO:0000160; two-component signal transduction system (phosphorelay); biological_process
i2_HQ_LWC_c16682/f6p1/3006	NA	NA	NA	-1.67233	GO:0004672; protein kinase activity; molecular_function	GO:0005524; ATP binding; molecular_function	GO:0005515; protein binding; molecular_function	GO:0006468; protein phosphorylation; biological_process
i2_HQ_LWC_c3591/f2p3/2430	NA	NA	NA	-4.34154	GO:0005524; ATP binding; molecular_function	GO:0030247; polysaccharide binding; molecular_function	GO:0004672; protein kinase activity; molecular_function	GO:0006468; protein phosphorylation; biological_process
i2_HQ_LWC_c3616/f3p0/2644	NA	3.73302	NA	NA	GO:0005515; protein binding; molecular_function
i2_HQ_LWC_c32593/f2p0/2130	K01897	NA	NA	-1.45235	GO:0003824; NA	GO:0008152; NA
i2_HQ_LWC_c46580/f3p1/2411	NA	NA	-1.73082	NA	GO:0005515; protein binding; molecular_function	GO:0003899; DNA-directed RNA polymerase activity; molecular_function	GO:0003677; DNA binding; molecular_function	GO:0006351; transcription, DNA-dependent; biological_process
i2_HQ_LWC_c10650/f2p5/2717	NA	NA	1.0624	1.11268	NA
i2_HQ_LWC_c32614/f2p6/3056	NA	NA	NA	-2.26839	GO:0031047; gene silencing by RNA; biological_process
i2_HQ_LWC_c16736/f6p0/2314	NA	NA	NA	-1.16258	NA
i2_HQ_LWC_c10688/f3p8/2859	NA	NA	NA	-7.43174	GO:0005515; protein binding; molecular_function	GO:0003677; DNA binding; molecular_function
i2_HQ_LWC_c16740/f7p2/2520	NA	NA	NA	-2.95772	GO:0016757; transferase activity, transferring glycosyl groups; molecular_function
i2_HQ_LWC_c10702/f8p3/2314	K10268	NA	1.18793	1.16492	GO:0005515; protein binding; molecular_function
i2_HQ_LWC_c3664/f3p1/2665	K01874	-2.03776	-2.13268	-1.03715	GO:0000166; nucleotide binding; molecular_function	GO:0006418; tRNA aminoacylation for protein translation; biological_process	GO:0004812; aminoacyl-tRNA ligase activity; molecular_function	GO:0043401; steroid hormone mediated signaling pathway; biological_process	GO:0006355; regulation of transcription, DNA-dependent; biological_process	GO:0005524; ATP binding; molecular_function	GO:0000049; tRNA binding; molecular_function
i2_HQ_LWC_c23173/f5p2/2864	NA	NA	NA	7.43394	GO:0019867; outer membrane; cellular_component	GO:0005524; ATP binding; molecular_function	GO:0008152; NA	GO:0016301; kinase activity; molecular_function	GO:0043531; ADP binding; molecular_function
i2_HQ_LWC_c46596/f4p6/2512	NA	NA	NA	-3.10567	GO:0016020; membrane; cellular_component	GO:0006810; transport; biological_process	GO:0005215; NA
i2_HQ_LWC_c16785/f2p0/2322	NA	NA	NA	1.17704	GO:0005685; U1 snRNP; cellular_component	GO:0006376; mRNA splice site selection; biological_process	GO:0031412; gas vesicle organization; biological_process	GO:0031411; gas vesicle; cellular_component	GO:0009405; pathogenesis; biological_process	GO:0003729; mRNA binding; molecular_function	GO:0016021; integral to membrane; cellular_component	GO:0005525; GTP binding; molecular_function
i2_HQ_LWC_c3692/f2p5/2750	NA	NA	-1.39683	NA	GO:0006508; proteolysis; biological_process	GO:0004252; serine-type endopeptidase activity; molecular_function
i2_HQ_LWC_c16790/f4p2/2632	NA	1.02923	NA	NA	GO:0006355; regulation of transcription, DNA-dependent; biological_process	GO:0003677; DNA binding; molecular_function
i2_HQ_LWC_c3720/f4p0/2732	NA	NA	NA	1.00324	GO:0042802; identical protein binding; molecular_function
i2_HQ_LWC_c23184/f2p1/2740	NA	-3.23148	-1.95513	-1.31	GO:0045040; protein import into mitochondrial outer membrane; biological_process	GO:0005515; protein binding; molecular_function	GO:0005742; mitochondrial outer membrane translocase complex; cellular_component
i2_HQ_LWC_c23212/f2p1/2489	NA	NA	-1.50436	-2.51768	GO:0004672; protein kinase activity; molecular_function	GO:0005524; ATP binding; molecular_function	GO:0016020; membrane; cellular_component	GO:0006468; protein phosphorylation; biological_process	GO:0016773; phosphotransferase activity, alcohol group as acceptor; molecular_function
i2_HQ_LWC_c32737/f2p2/2561	NA	NA	NA	-2.67821	GO:0008270; zinc ion binding; molecular_function	GO:0005515; protein binding; molecular_function
i2_HQ_LWC_c32755/f2p0/2404	NA	NA	1.13472	NA	NA
i2_HQ_LWC_c3742/f3p21/2746	NA	1.35853	NA	NA	GO:0043531; ADP binding; molecular_function	GO:0005524; ATP binding; molecular_function	GO:0016491; oxidoreductase activity; molecular_function	GO:0005525; GTP binding; molecular_function	GO:0003924; GTPase activity; molecular_function	GO:0006614; SRP-dependent cotranslational protein targeting to membrane; biological_process	GO:0055114; oxidation-reduction process; biological_process	GO:0016765; transferase activity, transferring alkyl or aryl (other than methyl) groups; molecular_function
i2_HQ_LWC_c32773/f3p3/2819	K09500	NA	NA	-1.02027	NA
i2_HQ_LWC_c3746/f3p5/2606	K09458	NA	NA	-2.48582	GO:0006633; fatty acid biosynthetic process; biological_process	GO:0016747; transferase activity, transferring acyl groups other than amino-acyl groups; molecular_function	GO:0004315; 3-oxoacyl-[acyl-carrier-protein] synthase activity; molecular_function	GO:0008152; NA
i2_HQ_LWC_c32803/f3p7/2760	NA	NA	NA	-27.2563	NA
i2_HQ_LWC_c46644/f2p0/2205	K09699	1.06977	NA	NA	GO:0008152; NA	GO:0016746; transferase activity, transferring acyl groups; molecular_function
i2_HQ_LWC_c10916/f3p0/2982	K03009	NA	1.13364	NA	GO:0051536; iron-sulfur cluster binding; molecular_function	GO:0003677; DNA binding; molecular_function	GO:0006351; transcription, DNA-dependent; biological_process	GO:0006464; protein modification process; biological_process	GO:0003899; DNA-directed RNA polymerase activity; molecular_function	GO:0016151; nickel ion binding; molecular_function
i2_HQ_LWC_c16828/f2p1/2952	NA	NA	NA	1.9638	NA
i2_HQ_LWC_c16832/f4p0/2869	NA	-2.04882	NA	NA	GO:0016021; integral to membrane; cellular_component
i2_HQ_LWC_c16842/f5p1/2625	NA	NA	-7.50142	NA	GO:0016757; transferase activity, transferring glycosyl groups; molecular_function
i2_HQ_LWC_c3832/f2p5/2445	K14137	NA	-8.0348	-7.33669	GO:0018342; protein prenylation; biological_process	GO:0008318; protein prenyltransferase activity; molecular_function
i2_HQ_LWC_c46668/f5p1/2526	NA	NA	NA	1.61319	GO:0005524; ATP binding; molecular_function	GO:0004672; protein kinase activity; molecular_function	GO:0006468; protein phosphorylation; biological_process	GO:0016020; membrane; cellular_component
i2_HQ_LWC_c3857/f2p8/3057	K04730	NA	-1.17111	-1.23025	GO:0006468; protein phosphorylation; biological_process	GO:0004672; protein kinase activity; molecular_function	GO:0005524; ATP binding; molecular_function
i2_HQ_LWC_c32976/f2p2/2113	NA	-2.73602	-2.9471	NA	NA
i2_HQ_LWC_c46675/f5p0/3000	NA	NA	-1.50113	-1.20743	GO:0003887; DNA-directed DNA polymerase activity; molecular_function	GO:0006310; DNA recombination; biological_process	GO:0005524; ATP binding; molecular_function	GO:0003677; DNA binding; molecular_function	GO:0006260; DNA replication; biological_process	GO:0009360; DNA polymerase III complex; cellular_component	GO:0006281; DNA repair; biological_process	GO:0009378; four-way junction helicase activity; molecular_function
i2_HQ_LWC_c33066/f2p0/2523	K12881	1.11266	NA	NA	GO:0003676; nucleic acid binding; molecular_function
i2_HQ_LWC_c23359/f2p1/2686	K14497	4.37331	NA	NA	GO:0003824; NA
i2_HQ_LWC_c33151/f2p1/2844	NA	NA	NA	1.69087	GO:0003677; DNA binding; molecular_function	GO:0005524; ATP binding; molecular_function	GO:0000166; nucleotide binding; molecular_function	GO:0019079; viral genome replication; biological_process	GO:0005525; GTP binding; molecular_function	GO:0003924; GTPase activity; molecular_function
i2_HQ_LWC_c11115/f2p2/2254	NA	NA	NA	-2.08247	NA
i2_HQ_LWC_c3951/f2p2/2841	NA	NA	1.25845	NA	NA
i2_HQ_LWC_c16877/f7p0/2396	K02516	-1.1537	NA	NA	GO:0006479; protein methylation; biological_process	GO:0008168; methyltransferase activity; molecular_function
i2_HQ_LWC_c16878/f3p0/2801	K10706	1.88201	2.31739	1.5536	GO:0006810; transport; biological_process	GO:0016787; hydrolase activity; molecular_function	GO:0005524; ATP binding; molecular_function	GO:0003677; DNA binding; molecular_function	GO:0003676; nucleic acid binding; molecular_function
i2_HQ_LWC_c3971/f6p3/2172	NA	-1.81875	NA	NA	NA
i2_HQ_LWC_c11155/f3p3/2400	NA	NA	NA	-1.69125	GO:0005515; protein binding; molecular_function	GO:0006508; proteolysis; biological_process	GO:0008236; serine-type peptidase activity; molecular_function
i2_HQ_LWC_c33229/f2p1/2136	K15398	2.60139	NA	NA	GO:0055114; oxidation-reduction process; biological_process	GO:0003968; RNA-directed RNA polymerase activity; molecular_function	GO:0016817; hydrolase activity, acting on acid anhydrides; molecular_function	GO:0016705; oxidoreductase activity, acting on paired donors, with incorporation or reduction of molecular oxygen; molecular_function	GO:0020037; heme binding; molecular_function	GO:0005506; iron ion binding; molecular_function	GO:0017111; nucleoside-triphosphatase activity; molecular_function	GO:0004197; cysteine-type endopeptidase activity; molecular_function
i2_HQ_LWC_c3991/f20p0/2488	K13418	NA	-1.05743	NA	GO:0004672; protein kinase activity; molecular_function	GO:0005524; ATP binding; molecular_function	GO:0005886; plasma membrane; cellular_component	GO:0005515; protein binding; molecular_function	GO:0016021; integral to membrane; cellular_component	GO:0006468; protein phosphorylation; biological_process
i2_HQ_LWC_c16902/f3p2/2444	K09832	NA	1.60903	NA	GO:0005506; iron ion binding; molecular_function	GO:0020037; heme binding; molecular_function	GO:0055114; oxidation-reduction process; biological_process	GO:0016705; oxidoreductase activity, acting on paired donors, with incorporation or reduction of molecular oxygen; molecular_function
i2_HQ_LWC_c33342/f2p3/2280	NA	-1.31342	NA	-1.99337	GO:0005516; calmodulin binding; molecular_function	GO:0006950; response to stress; biological_process
i2_HQ_LWC_c11236/f2p1/2221	NA	-1.50506	NA	NA	NA
i2_HQ_LWC_c11245/f20p14/2648	K06617	1.85853	1.12633	NA	NA
i2_HQ_LWC_c16925/f3p2/2266	NA	NA	NA	-2.96673	NA
i2_HQ_LWC_c23494/f5p4/2412	NA	NA	NA	2.10439	GO:0055085; transmembrane transport; biological_process	GO:0016021; integral to membrane; cellular_component
i2_HQ_LWC_c46721/f4p1/2747	K13648	-1.05606	NA	NA	GO:0016757; transferase activity, transferring glycosyl groups; molecular_function
i2_HQ_LWC_c23524/f5p0/2346	NA	NA	NA	-1.59486	GO:0006468; protein phosphorylation; biological_process	GO:0016773; phosphotransferase activity, alcohol group as acceptor; molecular_function	GO:0016020; membrane; cellular_component	GO:0005524; ATP binding; molecular_function	GO:0004672; protein kinase activity; molecular_function
i2_HQ_LWC_c46727/f2p2/2488	NA	-1.61753	-1.88896	-2.30337	NA
i2_HQ_LWC_c46728/f10p1/2547	NA	NA	NA	1.28519	GO:0006468; protein phosphorylation; biological_process	GO:0005515; protein binding; molecular_function	GO:0005524; ATP binding; molecular_function	GO:0030247; polysaccharide binding; molecular_function	GO:0005509; calcium ion binding; molecular_function	GO:0004672; protein kinase activity; molecular_function
i2_HQ_LWC_c46734/f3p0/2240	K03715	NA	NA	-1.01973	GO:0016758; transferase activity, transferring hexosyl groups; molecular_function	GO:0009247; glycolipid biosynthetic process; biological_process
i2_HQ_LWC_c11379/f5p8/2670	NA	NA	-3.34731	NA	GO:0005524; ATP binding; molecular_function	GO:0004672; protein kinase activity; molecular_function	GO:0006468; protein phosphorylation; biological_process	GO:0016773; phosphotransferase activity, alcohol group as acceptor; molecular_function	GO:0016020; membrane; cellular_component
i2_HQ_LWC_c33637/f2p4/2901	NA	-3.64175	NA	-3.07739	NA
i2_HQ_LWC_c11400/f3p0/2532	NA	NA	NA	1.30524	GO:0004721; phosphoprotein phosphatase activity; molecular_function	GO:0004842; ubiquitin-protein ligase activity; molecular_function	GO:0005634; nucleus; cellular_component	GO:0005515; protein binding; molecular_function	GO:0006397; mRNA processing; biological_process	GO:0008270; zinc ion binding; molecular_function	GO:0016567; protein ubiquitination; biological_process	GO:0004674; protein serine/threonine kinase activity; molecular_function
i2_HQ_LWC_c33644/f3p1/2224	NA	-1.0314	-1.17827	NA	GO:0008677; 2-dehydropantoate 2-reductase activity; molecular_function	GO:0050660; flavin adenine dinucleotide binding; molecular_function	GO:0006779; porphyrin biosynthetic process; biological_process	GO:0071949; FAD binding; molecular_function	GO:0055114; oxidation-reduction process; biological_process	GO:0043115; precorrin-2 dehydrogenase activity; molecular_function	GO:0008033; tRNA processing; biological_process	GO:0006631; fatty acid metabolic process; biological_process	GO:0019354; siroheme biosynthetic process; biological_process	GO:0016491; oxidoreductase activity; molecular_function	GO:0003857; 3-hydroxyacyl-CoA dehydrogenase activity; molecular_function
i2_HQ_LWC_c33647/f4p4/2883	NA	-1.29318	NA	-1.38906	GO:0004252; serine-type endopeptidase activity; molecular_function	GO:0006508; proteolysis; biological_process
i2_HQ_LWC_c11487/f2p0/2467	K06874	2.24228	2.24467	NA	GO:0008270; zinc ion binding; molecular_function
i2_HQ_LWC_c23650/f3p1/2394	NA	NA	NA	1.38005	NA
i2_HQ_LWC_c46775/f4p1/2326	NA	-1.83484	NA	NA	NA
i2_HQ_LWC_c46781/f3p11/2709	NA	-2.14169	-2.17357	-1.74999	NA
i2_HQ_LWC_c16980/f3p5/2375	K00276	NA	1.09307	NA	GO:0009308; amine metabolic process; biological_process	GO:0008131; primary amine oxidase activity; molecular_function	GO:0005507; copper ion binding; molecular_function	GO:0055114; oxidation-reduction process; biological_process	GO:0048038; quinone binding; molecular_function
i2_HQ_LWC_c46786/f4p17/2294	K05350	-2.15764	-2.45737	NA	GO:0005975; carbohydrate metabolic process; biological_process	GO:0004553; hydrolase activity, hydrolyzing O-glycosyl compounds; molecular_function
i2_HQ_LWC_c16988/f4p0/2324	NA	NA	NA	1.36064	NA
i2_HQ_LWC_c46790/f2p4/2350	NA	NA	NA	-1.70042	GO:0016757; transferase activity, transferring glycosyl groups; molecular_function	GO:0016020; membrane; cellular_component
i2_HQ_LWC_c11755/f2p0/2670	NA	NA	NA	-6.6743	GO:0004672; protein kinase activity; molecular_function	GO:0005524; ATP binding; molecular_function	GO:0005515; protein binding; molecular_function	GO:0006468; protein phosphorylation; biological_process
i2_HQ_LWC_c33890/f3p1/2732	NA	NA	NA	2.19516	GO:0006629; lipid metabolic process; biological_process	GO:0016787; hydrolase activity; molecular_function	GO:0008152; NA
i2_HQ_LWC_c23749/f3p0/2740	NA	-1.046	NA	NA	NA
i2_HQ_LWC_c46795/f2p5/2754	K00102	1.5702	1.15209	NA	NA
i2_HQ_LWC_c23760/f4p0/2403	NA	1.2004	1.11153	1.04348	NA
i2_HQ_LWC_c4170/f4p2/2625	K01937	1.44291	NA	1.22893	GO:0003883; CTP synthase activity; molecular_function	GO:0006221; pyrimidine nucleotide biosynthetic process; biological_process	GO:0006541; glutamine metabolic process; biological_process	GO:0016787; hydrolase activity; molecular_function
i2_HQ_LWC_c34000/f5p5/2153	NA	NA	1.24982	NA	NA
i2_HQ_LWC_c17017/f10p1/2313	NA	NA	NA	1.45176	GO:0006468; protein phosphorylation; biological_process	GO:0005524; ATP binding; molecular_function	GO:0004672; protein kinase activity; molecular_function
i2_HQ_LWC_c34010/f6p6/2322	K05681	NA	NA	-1.00092	GO:0006139; nucleobase, nucleoside, nucleotide and nucleic acid metabolic process; biological_process	GO:0016021; integral to membrane; cellular_component	GO:0005525; GTP binding; molecular_function	GO:0003924; GTPase activity; molecular_function	GO:0006810; transport; biological_process	GO:0004127; cytidylate kinase activity; molecular_function	GO:0016887; ATPase activity; molecular_function	GO:0005524; ATP binding; molecular_function	GO:0042626; ATPase activity, coupled to transmembrane movement of substances; molecular_function	GO:0016020; membrane; cellular_component
i2_HQ_LWC_c17018/f2p4/2126	K14445	-3.19562	NA	-2.95102	GO:0005215; NA	GO:0016020; membrane; cellular_component	GO:0055085; transmembrane transport; biological_process	GO:0006814; sodium ion transport; biological_process
i2_HQ_LWC_c46814/f3p7/2763	K14509	NA	NA	-1.1154	GO:0005515; protein binding; molecular_function	GO:0000155; two-component sensor activity; molecular_function	GO:0007165; signal transduction; biological_process
i2_HQ_LWC_c34128/f2p2/2317	NA	3.26702	2.11714	2.22813	GO:0003333; amino acid transmembrane transport; biological_process
i2_HQ_LWC_c11902/f4p1/2286	NA	NA	1.16205	NA	NA
i2_HQ_LWC_c11909/f3p4/2917	NA	-1.24532	NA	NA	GO:0005634; nucleus; cellular_component	GO:0003677; DNA binding; molecular_function	GO:0009725; response to hormone stimulus; biological_process	GO:0006355; regulation of transcription, DNA-dependent; biological_process
i2_HQ_LWC_c11964/f2p0/2209	NA	NA	2.1503	NA	GO:0004107; chorismate synthase activity; molecular_function	GO:0005515; protein binding; molecular_function	GO:0008270; zinc ion binding; molecular_function	GO:0009073; aromatic amino acid family biosynthetic process; biological_process
i2_HQ_LWC_c17034/f3p2/2516	K09840	NA	NA	1.62255	GO:0055114; oxidation-reduction process; biological_process	GO:0016702; oxidoreductase activity, acting on single donors with incorporation of molecular oxygen, incorporation of two atoms of oxygen; molecular_function
i2_HQ_LWC_c23888/f2p0/2222	NA	-1.43005	-1.492	NA	GO:0005515; protein binding; molecular_function
i2_HQ_LWC_c34145/f2p2/2904	NA	NA	-1.35677	NA	NA
i2_HQ_LWC_c34194/f3p4/2587	NA	2.30304	1.36029	1.70225	GO:0003333; amino acid transmembrane transport; biological_process
i2_HQ_LWC_c34196/f3p0/2614	NA	NA	NA	3.19209	NA
i2_HQ_LWC_c23927/f2p8/2996	NA	NA	NA	1.3893	GO:0046872; metal ion binding; molecular_function
i2_HQ_LWC_c4282/f2p69/2616	NA	NA	-1.12817	NA	GO:0016757; transferase activity, transferring glycosyl groups; molecular_function	GO:0016020; membrane; cellular_component
i2_HQ_LWC_c23931/f2p1/2159	NA	NA	NA	-1.25183	GO:0016485; protein processing; biological_process	GO:0004190; aspartic-type endopeptidase activity; molecular_function	GO:0008270; zinc ion binding; molecular_function	GO:0016021; integral to membrane; cellular_component	GO:0005634; nucleus; cellular_component
i2_HQ_LWC_c12030/f8p0/2246	NA	2.41514	NA	NA	NA
i2_HQ_LWC_c12036/f7p0/2608	NA	NA	NA	3.26892	NA
i2_HQ_LWC_c12038/f5p2/2202	K03327	-4.82846	-9.37161	-8.55267	GO:0006855; drug transmembrane transport; biological_process	GO:0015297; antiporter activity; molecular_function	GO:0015238; drug transmembrane transporter activity; molecular_function	GO:0055085; transmembrane transport; biological_process	GO:0016020; membrane; cellular_component
i2_HQ_LWC_c12042/f3p0/2229	NA	NA	NA	-1.59682	GO:0008124; 4-alpha-hydroxytetrahydrobiopterin dehydratase activity; molecular_function	GO:0006729; tetrahydrobiopterin biosynthetic process; biological_process
i2_HQ_LWC_c23992/f3p1/2171	NA	NA	NA	-1.24996	GO:0016021; integral to membrane; cellular_component	GO:0055085; transmembrane transport; biological_process	GO:0022857; transmembrane transporter activity; molecular_function
i2_HQ_LWC_c4329/f2p0/2155	K15397	NA	NA	4.6779	GO:0016747; transferase activity, transferring acyl groups other than amino-acyl groups; molecular_function	GO:0004315; 3-oxoacyl-[acyl-carrier-protein] synthase activity; molecular_function	GO:0016020; membrane; cellular_component	GO:0006633; fatty acid biosynthetic process; biological_process
i2_HQ_LWC_c4358/f2p2/2326	NA	-1.02575	NA	1.40913	NA
i2_HQ_LWC_c34348/f2p3/2704	NA	NA	2.02522	2.50797	GO:0046983; protein dimerization activity; molecular_function
i2_HQ_LWC_c24087/f2p0/2460	NA	1.06937	NA	NA	GO:0006629; lipid metabolic process; biological_process	GO:0008374; O-acyltransferase activity; molecular_function
i2_HQ_LWC_c46877/f2p5/2792	K10405	-6.20013	NA	NA	GO:0016592; mediator complex; cellular_component	GO:0007018; microtubule-based movement; biological_process	GO:0006260; DNA replication; biological_process	GO:0006357; regulation of transcription from RNA polymerase II promoter; biological_process	GO:0008017; microtubule binding; molecular_function	GO:0005524; ATP binding; molecular_function	GO:0001104; RNA polymerase II transcription cofactor activity; molecular_function	GO:0003777; microtubule motor activity; molecular_function
i2_HQ_LWC_c57094/f2p7/2435	NA	NA	NA	-1.44967	NA
i2_HQ_LWC_c57097/f2p1/2053	K20891	NA	NA	-2.31453	GO:0016020; membrane; cellular_component	GO:0008375; acetylglucosaminyltransferase activity; molecular_function
i2_HQ_LWC_c24106/f2p3/2476	K14494	1.08754	NA	NA	NA
i2_HQ_LWC_c24121/f5p1/2381	K07466	NA	NA	-7.33212	GO:0003676; nucleic acid binding; molecular_function	GO:0005634; nucleus; cellular_component	GO:0006260; DNA replication; biological_process	GO:0003677; DNA binding; molecular_function
i2_HQ_LWC_c57113/f2p0/2091	NA	NA	1.14767	NA	NA
i2_HQ_LWC_c4411/f3p0/2146	K00928	NA	1.42895	1.59194	GO:0008152; NA	GO:0016597; amino acid binding; molecular_function
i2_HQ_LWC_c4437/f2p1/2560	NA	NA	-6.96249	NA	GO:0055085; transmembrane transport; biological_process	GO:0005515; protein binding; molecular_function	GO:0016021; integral to membrane; cellular_component
i2_HQ_LWC_c4475/f8p1/2739	NA	NA	NA	1.16931	NA
i2_HQ_LWC_c17074/f2p0/2515	NA	NA	1.10607	NA	GO:0055085; transmembrane transport; biological_process
i2_HQ_LWC_c4483/f2p1/2726	NA	NA	-6.10866	NA	GO:0007186; G-protein coupled receptor protein signaling pathway; biological_process	GO:0016301; kinase activity; molecular_function	GO:0019001; guanyl nucleotide binding; molecular_function	GO:0031683; G-protein beta/gamma-subunit complex binding; molecular_function	GO:0006000; fructose metabolic process; biological_process	GO:0003724; RNA helicase activity; molecular_function	GO:0003723; RNA binding; molecular_function	GO:0004871; signal transducer activity; molecular_function	GO:0005524; ATP binding; molecular_function	GO:0016887; ATPase activity; molecular_function	GO:0008152; NA	GO:0003873; 6-phosphofructo-2-kinase activity; molecular_function	GO:0003924; GTPase activity; molecular_function	GO:0005525; GTP binding; molecular_function
i2_HQ_LWC_c4490/f6p1/2448	K05391	NA	1.34477	1.26363	GO:0055085; transmembrane transport; biological_process	GO:0005515; protein binding; molecular_function	GO:0016020; membrane; cellular_component	GO:0006811; ion transport; biological_process	GO:0005216; ion channel activity; molecular_function
i2_HQ_LWC_c24278/f6p0/2505	NA	1.41327	NA	2.20822	NA
i2_HQ_LWC_c17089/f5p3/2357	NA	NA	NA	-1.06386	NA
i2_HQ_LWC_c47111/f2p2/2190	K01188	-2.05175	NA	NA	GO:0005975; carbohydrate metabolic process; biological_process	GO:0004553; hydrolase activity, hydrolyzing O-glycosyl compounds; molecular_function
i2_HQ_LWC_c24303/f3p0/2635	K06176	NA	1.11031	NA	GO:0001522; pseudouridine synthesis; biological_process	GO:0009451; RNA modification; biological_process	GO:0003723; RNA binding; molecular_function	GO:0009982; pseudouridine synthase activity; molecular_function
i2_HQ_LWC_c24309/f4p1/2586	NA	NA	-1.18234	NA	GO:0004252; serine-type endopeptidase activity; molecular_function	GO:0006508; proteolysis; biological_process
i2_HQ_LWC_c24343/f4p3/2246	NA	NA	NA	1.2465	GO:0035556; intracellular signal transduction; biological_process	GO:0046872; metal ion binding; molecular_function	GO:0035091; phosphatidylinositol binding; molecular_function
i2_HQ_LWC_c24397/f3p1/2245	K17969	1.58771	NA	1.33765	NA
i2_HQ_LWC_c4599/f4p0/2194	NA	NA	NA	1.26993	GO:0005515; protein binding; molecular_function
i2_HQ_LWC_c17101/f2p5/2846	K15095	NA	2.87715	NA	GO:0003824; NA	GO:0050662; coenzyme binding; molecular_function
i2_HQ_LWC_c24402/f2p2/2260	K10727	NA	NA	1.01626	NA
i2_HQ_LWC_c47388/f2p1/2244	NA	NA	NA	-1.24537	NA
i2_HQ_LWC_c4640/f2p1/2169	K00901	NA	NA	-1.37022	GO:0007205; activation of protein kinase C activity by G-protein coupled receptor protein signaling pathway; biological_process	GO:0016301; kinase activity; molecular_function	GO:0004143; diacylglycerol kinase activity; molecular_function
i2_HQ_LWC_c17113/f2p0/2571	NA	NA	-1.4921	NA	GO:0055085; transmembrane transport; biological_process	GO:0016021; integral to membrane; cellular_component	GO:0022857; transmembrane transporter activity; molecular_function
i2_HQ_LWC_c17126/f8p1/2922	K01876	NA	NA	1.4317	GO:0003676; nucleic acid binding; molecular_function
i2_HQ_LWC_c4682/f2p1/2509	K16241	1.96296	NA	NA	NA
i2_HQ_LWC_c132912/f7p0/2060	K01611	1.18721	NA	NA	GO:0008295; spermidine biosynthetic process; biological_process	GO:0004014; adenosylmethionine decarboxylase activity; molecular_function	GO:0006597; spermine biosynthetic process; biological_process
i2_HQ_LWC_c34520/f2p1/2689	K05610	NA	-1.49545	-1.42529	GO:0007264; small GTPase mediated signal transduction; biological_process	GO:0005525; GTP binding; molecular_function
i2_HQ_LWC_c59494/f12p3/2803	NA	NA	NA	-1.14152	GO:0006468; protein phosphorylation; biological_process	GO:0004672; protein kinase activity; molecular_function	GO:0005524; ATP binding; molecular_function
i2_HQ_LWC_c47545/f3p2/2996	NA	NA	NA	-1.46014	NA
i2_HQ_LWC_c47554/f2p16/2108	NA	-5.33355	NA	NA	NA
i2_HQ_LWC_c34602/f2p3/2283	K00130	1.02836	NA	NA	GO:0055114; oxidation-reduction process; biological_process	GO:0008152; NA	GO:0016491; oxidoreductase activity; molecular_function
i2_HQ_LWC_c34652/f3p3/2869	NA	NA	NA	-1.03374	GO:0048544; recognition of pollen; biological_process	GO:0006468; protein phosphorylation; biological_process	GO:0005524; ATP binding; molecular_function	GO:0004672; protein kinase activity; molecular_function
i2_HQ_LWC_c47593/f4p1/2355	K00234	NA	NA	-2.38737	GO:0071949; FAD binding; molecular_function	GO:0055114; oxidation-reduction process; biological_process	GO:0016491; oxidoreductase activity; molecular_function	GO:0050660; flavin adenine dinucleotide binding; molecular_function	GO:0008033; tRNA processing; biological_process
i2_HQ_LWC_c59547/f5p2/2578	NA	NA	1.03244	2.02563	GO:0005515; protein binding; molecular_function	GO:0008270; zinc ion binding; molecular_function	GO:0006886; intracellular protein transport; biological_process	GO:0016192; vesicle-mediated transport; biological_process
i2_HQ_LWC_c34710/f2p3/2187	K03327	NA	-20.4163	NA	GO:0016020; membrane; cellular_component	GO:0055085; transmembrane transport; biological_process	GO:0015238; drug transmembrane transporter activity; molecular_function	GO:0015297; antiporter activity; molecular_function	GO:0006855; drug transmembrane transport; biological_process
i2_HQ_LWC_c47624/f2p6/2476	K09919	NA	NA	-1.29261	NA
i2_HQ_LWC_c34783/f2p0/2225	NA	NA	-1.02717	NA	GO:0006629; lipid metabolic process; biological_process
i2_HQ_LWC_c34788/f2p0/2708	K03549	NA	NA	-2.59709	GO:0015079; potassium ion transmembrane transporter activity; molecular_function	GO:0016020; membrane; cellular_component	GO:0071805; potassium ion transmembrane transport; biological_process
i2_HQ_LWC_c24525/f3p1/2681	NA	NA	NA	5.54932	NA
i2_HQ_LWC_c59642/f3p0/2189	NA	NA	NA	-1.76956	GO:0030246; carbohydrate binding; molecular_function	GO:0004672; protein kinase activity; molecular_function	GO:0005524; ATP binding; molecular_function	GO:0006468; protein phosphorylation; biological_process
i2_HQ_LWC_c34808/f2p10/2596	K04079	NA	NA	-1.51636	GO:0016021; integral to membrane; cellular_component	GO:0006457; protein folding; biological_process	GO:0006950; response to stress; biological_process	GO:0006810; transport; biological_process	GO:0051082; unfolded protein binding; molecular_function	GO:0005524; ATP binding; molecular_function
i2_HQ_LWC_c4809/f2p0/2296	NA	NA	-1.09544	NA	GO:0016021; integral to membrane; cellular_component	GO:0006468; protein phosphorylation; biological_process	GO:0030246; carbohydrate binding; molecular_function	GO:0004672; protein kinase activity; molecular_function	GO:0009055; NA	GO:0005524; ATP binding; molecular_function
i2_HQ_LWC_c4824/f3p1/2226	K03781	-1.36824	NA	NA	NA
i2_HQ_LWC_c24603/f2p21/2527	NA	NA	-1.69622	1.81826	NA
i2_HQ_LWC_c59682/f12p8/2723	NA	NA	NA	1.1871	GO:0006606; protein import into nucleus; biological_process
i2_HQ_LWC_c17197/f4p0/2401	NA	NA	NA	1.04779	NA
i2_HQ_LWC_c17200/f6p0/2740	NA	NA	NA	-1.96858	GO:0005887; integral to plasma membrane; cellular_component	GO:0030247; polysaccharide binding; molecular_function	GO:0005524; ATP binding; molecular_function	GO:0004672; protein kinase activity; molecular_function	GO:0006468; protein phosphorylation; biological_process	GO:0005515; protein binding; molecular_function
i2_HQ_LWC_c17202/f3p0/2811	K19985	NA	1.37397	1.33772	GO:0000145; exocyst; cellular_component	GO:0006904; vesicle docking involved in exocytosis; biological_process
i2_HQ_LWC_c4850/f3p1/2178	NA	NA	NA	-4.88514	NA
i2_HQ_LWC_c4853/f2p4/2627	NA	5.92211	3.6092	3.33794	NA
i2_HQ_LWC_c59700/f9p0/2692	K20102	1.02762	NA	NA	GO:0003723; RNA binding; molecular_function
i2_HQ_LWC_c24665/f2p4/2550	K10268	NA	NA	1.99924	GO:0005515; protein binding; molecular_function
i2_HQ_LWC_c59738/f2p2/2038	NA	1.49168	NA	NA	GO:0005515; protein binding; molecular_function
i2_HQ_LWC_c59746/f14p0/2822	NA	NA	NA	1.01169	GO:0016788; hydrolase activity, acting on ester bonds; molecular_function
i2_HQ_LWC_c24793/f2p0/2264	NA	1.14392	NA	NA	GO:0005515; protein binding; molecular_function
i2_HQ_LWC_c59770/f21p7/2653	K14402	NA	2.59339	NA	NA
i2_HQ_LWC_c17220/f9p6/2262	K14445	-2.56768	-2.1774	-2.17373	GO:0006814; sodium ion transport; biological_process	GO:0016021; integral to membrane; cellular_component	GO:0016020; membrane; cellular_component	GO:0055085; transmembrane transport; biological_process	GO:0005215; NA
i2_HQ_LWC_c35015/f4p2/2144	K04733	NA	NA	-1.10346	GO:0016020; membrane; cellular_component	GO:0006468; protein phosphorylation; biological_process	GO:0016773; phosphotransferase activity, alcohol group as acceptor; molecular_function	GO:0004672; protein kinase activity; molecular_function	GO:0005524; ATP binding; molecular_function
i2_HQ_LWC_c47677/f2p2/2104	NA	1.2019	NA	NA	GO:0005506; iron ion binding; molecular_function	GO:0020037; heme binding; molecular_function	GO:0055114; oxidation-reduction process; biological_process	GO:0016705; oxidoreductase activity, acting on paired donors, with incorporation or reduction of molecular oxygen; molecular_function
i2_HQ_LWC_c17257/f2p0/2441	K14431	NA	1.43477	1.5297	GO:0006355; regulation of transcription, DNA-dependent; biological_process	GO:0003700; sequence-specific DNA binding transcription factor activity; molecular_function	GO:0043565; sequence-specific DNA binding; molecular_function	GO:0006351; transcription, DNA-dependent; biological_process
i2_HQ_LWC_c17333/f2p0/2103	NA	NA	NA	1.72859	NA
i2_HQ_LWC_c17345/f5p2/2177	K19044	NA	NA	-1.06614	GO:0008270; zinc ion binding; molecular_function	GO:0005515; protein binding; molecular_function	GO:0046872; metal ion binding; molecular_function
i2_HQ_LWC_c17357/f2p0/2301	K07767	NA	-1.08383	-1.07061	GO:0008686; 3,4-dihydroxy-2-butanone-4-phosphate synthase activity; molecular_function	GO:0002949; NA	GO:0005524; ATP binding; molecular_function	GO:0016887; ATPase activity; molecular_function	GO:0006310; DNA recombination; biological_process	GO:0003678; DNA helicase activity; molecular_function	GO:0006355; regulation of transcription, DNA-dependent; biological_process	GO:0009231; riboflavin biosynthetic process; biological_process	GO:0019079; viral genome replication; biological_process	GO:0008134; transcription factor binding; molecular_function	GO:0003724; RNA helicase activity; molecular_function	GO:0009378; four-way junction helicase activity; molecular_function	GO:0006281; DNA repair; biological_process	GO:0003723; RNA binding; molecular_function
i2_HQ_LWC_c35158/f2p0/2915	K07904	NA	1.52493	NA	GO:0005525; GTP binding; molecular_function	GO:0006576; cellular biogenic amine metabolic process; biological_process	GO:0007264; small GTPase mediated signal transduction; biological_process	GO:0005524; ATP binding; molecular_function
i2_HQ_LWC_c35170/f2p6/2895	NA	NA	-1.02186	NA	GO:0015031; protein transport; biological_process
i2_HQ_LWC_c47787/f2p1/2706	K03869	NA	NA	-2.25178	GO:0006511; ubiquitin-dependent protein catabolic process; biological_process	GO:0031625; ubiquitin protein ligase binding; molecular_function
i2_HQ_LWC_c59810/f12p3/2795	NA	-1.06075	NA	NA	NA
i2_HQ_LWC_c5046/f2p1/2187	NA	NA	1.20625	NA	NA
i2_HQ_LWC_c35212/f2p0/2622	NA	NA	NA	-1.73827	GO:0055085; transmembrane transport; biological_process
i2_HQ_LWC_c47794/f3p1/2946	K09487	4.84358	2.716	1.68751	GO:0008152; NA	GO:0003824; NA	GO:0051082; unfolded protein binding; molecular_function	GO:0005524; ATP binding; molecular_function	GO:0006457; protein folding; biological_process	GO:0006950; response to stress; biological_process
i2_HQ_LWC_c35271/f2p1/2149	K03452	NA	NA	-3.65969	GO:0055085; transmembrane transport; biological_process	GO:0016021; integral to membrane; cellular_component
i2_HQ_LWC_c47820/f2p1/2181	K01904	NA	NA	-5.6301	GO:0003824; NA	GO:0008152; NA
i2_HQ_LWC_c35346/f2p0/2216	NA	2.59993	NA	-1.99001	GO:0042600; chorion; cellular_component	GO:0005213; structural constituent of chorion; molecular_function	GO:0007304; chorion-containing eggshell formation; biological_process	GO:0005576; NA
i2_HQ_LWC_c25022/f3p1/2436	NA	NA	NA	-3.37285	GO:0006468; protein phosphorylation; biological_process	GO:0004672; protein kinase activity; molecular_function	GO:0030247; polysaccharide binding; molecular_function	GO:0005524; ATP binding; molecular_function
i2_HQ_LWC_c35449/f3p0/2813	NA	-1.09575	NA	NA	GO:0016773; phosphotransferase activity, alcohol group as acceptor; molecular_function	GO:0006468; protein phosphorylation; biological_process	GO:0016020; membrane; cellular_component	GO:0005524; ATP binding; molecular_function	GO:0004672; protein kinase activity; molecular_function
i2_HQ_LWC_c59895/f32p11/2345	K03283	NA	1.16849	NA	GO:0016787; hydrolase activity; molecular_function	GO:0000902; cell morphogenesis; biological_process	GO:0016773; phosphotransferase activity, alcohol group as acceptor; molecular_function	GO:0005975; carbohydrate metabolic process; biological_process
i2_HQ_LWC_c35472/f2p0/2392	NA	NA	NA	-1.85968	NA
i2_HQ_LWC_c59945/f2p9/2057	K01611	NA	-1.16906	-1.30392	GO:0008295; spermidine biosynthetic process; biological_process	GO:0004014; adenosylmethionine decarboxylase activity; molecular_function	GO:0006597; spermine biosynthetic process; biological_process
i2_HQ_LWC_c48005/f2p1/2287	K08331	1.24893	NA	NA	GO:1990316; NA	GO:0006914; autophagy; biological_process
i2_HQ_LWC_c25239/f2p4/2152	NA	NA	NA	1.38433	NA
i2_HQ_LWC_c5148/f3p2/2447	NA	-1.40083	NA	NA	GO:0006633; fatty acid biosynthetic process; biological_process	GO:0055114; oxidation-reduction process; biological_process	GO:0016491; oxidoreductase activity; molecular_function	GO:0005506; iron ion binding; molecular_function
i2_HQ_LWC_c48102/f4p0/2835	NA	NA	NA	-1.35799	GO:0048544; recognition of pollen; biological_process	GO:0006468; protein phosphorylation; biological_process	GO:0004674; protein serine/threonine kinase activity; molecular_function	GO:0004672; protein kinase activity; molecular_function	GO:0005524; ATP binding; molecular_function
i2_HQ_LWC_c5151/f4p2/2610	NA	NA	NA	1.3241	GO:0008270; zinc ion binding; molecular_function
i2_HQ_LWC_c48144/f2p2/2391	K00927	NA	1.15886	1.79804	GO:0004618; phosphoglycerate kinase activity; molecular_function	GO:0008176; tRNA (guanine-N7-)-methyltransferase activity; molecular_function	GO:0006096; glycolysis; biological_process	GO:0006400; tRNA modification; biological_process	GO:0008168; methyltransferase activity; molecular_function
i2_HQ_LWC_c48156/f2p3/2233	NA	NA	1.27385	1.40887	GO:0015269; calcium-activated potassium channel activity; molecular_function	GO:0006813; potassium ion transport; biological_process	GO:0016020; membrane; cellular_component
i2_HQ_LWC_c17640/f2p1/2315	NA	NA	NA	-4.91763	GO:0003824; NA	GO:0008152; NA
i2_HQ_LWC_c17697/f5p1/2708	NA	NA	-1.01862	NA	NA
i2_HQ_LWC_c17712/f5p1/2674	NA	3.58513	NA	NA	NA
i2_HQ_LWC_c25367/f3p13/2938	K15718	-1.10448	NA	NA	GO:0046872; metal ion binding; molecular_function	GO:0055114; oxidation-reduction process; biological_process	GO:0016702; oxidoreductase activity, acting on single donors with incorporation of molecular oxygen, incorporation of two atoms of oxygen; molecular_function	GO:0005515; protein binding; molecular_function
i2_HQ_LWC_c5207/f2p5/2546	NA	NA	-2.01817	-2.34139	NA
i2_HQ_LWC_c35571/f2p2/2853	K13201	NA	NA	2.43934	GO:0003676; nucleic acid binding; molecular_function
i2_HQ_LWC_c17749/f4p1/2237	NA	NA	NA	-1.26975	NA
i2_HQ_LWC_c25426/f4p3/2913	K12125	-1.60641	NA	NA	NA
i2_HQ_LWC_c25458/f5p4/2143	NA	NA	-1.95589	-2.67374	GO:0016021; integral to membrane; cellular_component	GO:0055085; transmembrane transport; biological_process
i2_HQ_LWC_c25524/f5p2/2993	K01427	-2.5245	NA	NA	GO:0016787; hydrolase activity; molecular_function	GO:0043419; urea catabolic process; biological_process	GO:0016151; nickel ion binding; molecular_function
i2_HQ_LWC_c60037/f2p0/2086	NA	-1.44234	NA	NA	GO:0005515; protein binding; molecular_function
i2_HQ_LWC_c25537/f4p3/2950	NA	-1.68812	-1.45996	-1.3285	GO:0016655; oxidoreductase activity, acting on NADH or NADPH, quinone or similar compound as acceptor; molecular_function	GO:0055114; oxidation-reduction process; biological_process
i2_HQ_LWC_c35676/f2p3/2416	K08288	1.19669	NA	NA	GO:0005515; protein binding; molecular_function
i2_HQ_LWC_c60136/f4p2/2072	NA	-1.94832	-1.32096	-2.45517	GO:0015031; protein transport; biological_process
i2_HQ_LWC_c35782/f2p0/2619	NA	-1.66648	NA	NA	GO:0008270; zinc ion binding; molecular_function
i2_HQ_LWC_c17972/f2p2/2861	NA	-1.70745	NA	-1.83907	GO:0008289; lipid binding; molecular_function
i2_HQ_LWC_c25644/f2p19/2354	NA	NA	NA	2.68977	NA
i2_HQ_LWC_c60207/f16p4/2165	NA	NA	1.92424	NA	NA
i2_HQ_LWC_c25692/f2p1/2709	K15281	NA	NA	-1.42781	GO:0055085; transmembrane transport; biological_process
i2_HQ_LWC_c25697/f4p1/2173	NA	NA	NA	1.07727	GO:0042578; phosphoric ester hydrolase activity; molecular_function
i2_HQ_LWC_c48692/f2p0/2759	NA	1.12332	1.70867	NA	GO:0005515; protein binding; molecular_function
i2_HQ_LWC_c25711/f5p0/2926	NA	1.34062	NA	NA	GO:0006468; protein phosphorylation; biological_process	GO:0005524; ATP binding; molecular_function	GO:0004672; protein kinase activity; molecular_function
i2_HQ_LWC_c35936/f2p0/2615	NA	-1.89162	NA	NA	GO:0006468; protein phosphorylation; biological_process	GO:0004672; protein kinase activity; molecular_function	GO:0005524; ATP binding; molecular_function
i2_HQ_LWC_c48776/f2p0/2979	NA	NA	NA	1.31053	GO:0005515; protein binding; molecular_function
i2_HQ_LWC_c35948/f11p1/2401	K03798	7.96827	2.88084	3.29856	GO:0006508; proteolysis; biological_process	GO:0004222; metalloendopeptidase activity; molecular_function	GO:0016740; transferase activity; molecular_function	GO:0008270; zinc ion binding; molecular_function	GO:0006281; DNA repair; biological_process	GO:0009378; four-way junction helicase activity; molecular_function	GO:0016887; ATPase activity; molecular_function	GO:0002949; NA	GO:0005524; ATP binding; molecular_function	GO:0006355; regulation of transcription, DNA-dependent; biological_process	GO:0006310; DNA recombination; biological_process	GO:0003678; DNA helicase activity; molecular_function	GO:0008134; transcription factor binding; molecular_function	GO:0016021; integral to membrane; cellular_component
i2_HQ_LWC_c25769/f3p2/2145	K05909	NA	NA	-2.70877	GO:0055114; oxidation-reduction process; biological_process	GO:0016491; oxidoreductase activity; molecular_function	GO:0005507; copper ion binding; molecular_function
i2_HQ_LWC_c35996/f3p7/2466	NA	NA	-2.9472	NA	GO:0010333; terpene synthase activity; molecular_function	GO:0000287; magnesium ion binding; molecular_function	GO:0016829; lyase activity; molecular_function
i2_HQ_LWC_c18151/f5p1/2285	NA	NA	NA	2.74352	GO:0055114; oxidation-reduction process; biological_process	GO:0016491; oxidoreductase activity; molecular_function	GO:0005507; copper ion binding; molecular_function
i2_HQ_LWC_c5315/f2p2/2121	K21351	1.24345	1.20546	2.106	NA
i2_HQ_LWC_c5381/f4p4/2301	NA	NA	3.14025	NA	GO:0006511; ubiquitin-dependent protein catabolic process; biological_process	GO:0031625; ubiquitin protein ligase binding; molecular_function
i2_HQ_LWC_c60287/f4p3/2092	K12897	NA	-2.50785	NA	GO:0003676; nucleic acid binding; molecular_function
i2_HQ_LWC_c5409/f7p1/2315	NA	1.32037	NA	1.28813	GO:0004672; protein kinase activity; molecular_function	GO:0005524; ATP binding; molecular_function	GO:0007165; signal transduction; biological_process	GO:0016020; membrane; cellular_component	GO:0016773; phosphotransferase activity, alcohol group as acceptor; molecular_function	GO:0006468; protein phosphorylation; biological_process
i2_HQ_LWC_c5435/f2p0/2674	K14423	NA	2.08021	2.68935	GO:0055114; oxidation-reduction process; biological_process	GO:0016491; oxidoreductase activity; molecular_function	GO:0005506; iron ion binding; molecular_function	GO:0006633; fatty acid biosynthetic process; biological_process
i2_HQ_LWC_c36164/f2p3/2353	NA	4.93754	NA	NA	NA
i2_HQ_LWC_c36200/f2p1/2643	NA	NA	NA	2.01382	GO:0000145; exocyst; cellular_component	GO:0006887; exocytosis; biological_process
i2_HQ_LWC_c36221/f2p0/2091	K05929	NA	NA	-1.11272	GO:0001510; RNA methylation; biological_process	GO:0006400; tRNA modification; biological_process	GO:0008757; S-adenosylmethionine-dependent methyltransferase activity; molecular_function	GO:0032259; methylation; biological_process	GO:0009312; oligosaccharide biosynthetic process; biological_process	GO:0008176; tRNA (guanine-N7-)-methyltransferase activity; molecular_function	GO:0009877; nodulation; biological_process	GO:0005737; cytoplasm; cellular_component	GO:0009452; RNA capping; biological_process	GO:0008168; methyltransferase activity; molecular_function	GO:0008152; NA	GO:0008171; O-methyltransferase activity; molecular_function	GO:0018024; histone-lysine N-methyltransferase activity; molecular_function	GO:0006480; N-terminal protein amino acid methylation; biological_process
i2_HQ_LWC_c18290/f3p0/2133	NA	NA	NA	1.07517	GO:0016757; transferase activity, transferring glycosyl groups; molecular_function	GO:0016020; membrane; cellular_component
i2_HQ_LWC_c18291/f4p3/2517	K14835	NA	-6.24909	NA	GO:0032259; methylation; biological_process	GO:0008168; methyltransferase activity; molecular_function
i2_HQ_LWC_c18326/f2p3/2568	NA	NA	NA	1.87739	GO:0005742; mitochondrial outer membrane translocase complex; cellular_component	GO:0005515; protein binding; molecular_function	GO:0006605; protein targeting; biological_process	GO:0006886; intracellular protein transport; biological_process
i2_HQ_LWC_c18333/f2p2/2381	K21456	-7.73331	-3.04309	-2.60998	GO:0004363; glutathione synthase activity; molecular_function	GO:0005524; ATP binding; molecular_function	GO:0006750; glutathione biosynthetic process; biological_process
i2_HQ_LWC_c36352/f3p1/2906	NA	-4.08722	NA	NA	NA
i2_HQ_LWC_c18361/f2p0/2321	NA	1.12924	NA	NA	NA
i2_HQ_LWC_c26109/f3p0/2976	NA	-1.77854	NA	NA	NA
i2_HQ_LWC_c2021/f4p0/2665	NA	NA	1.83476	NA	GO:0004672; protein kinase activity; molecular_function	GO:0005524; ATP binding; molecular_function	GO:0005515; protein binding; molecular_function	GO:0006468; protein phosphorylation; biological_process
i2_HQ_LWC_c49269/f2p0/2369	NA	NA	NA	-2.02035	GO:0046660; female sex differentiation; biological_process	GO:0006397; mRNA processing; biological_process	GO:0005634; nucleus; cellular_component
i2_HQ_LWC_c18427/f3p0/2539	K20102	2.46805	2.36857	2.72886	GO:0005802; trans-Golgi network; cellular_component	GO:0003723; RNA binding; molecular_function	GO:0042998; positive regulation of Golgi to plasma membrane protein transport; biological_process	GO:0071253; connexin binding; molecular_function
i2_HQ_LWC_c5572/f2p0/2178	NA	NA	NA	9.3954	NA
i2_HQ_LWC_c18433/f2p1/2102	K05909	NA	-4.02241	-7.18103	GO:0005507; copper ion binding; molecular_function	GO:0016491; oxidoreductase activity; molecular_function	GO:0055114; oxidation-reduction process; biological_process
i2_HQ_LWC_c60985/f33p1/2067	K17609	1.81485	1.10982	NA	GO:0016209; NA	GO:0016491; oxidoreductase activity; molecular_function	GO:0051539; 4 iron, 4 sulfur cluster binding; molecular_function	GO:0035556; intracellular signal transduction; biological_process	GO:0009055; NA	GO:0015035; protein disulfide oxidoreductase activity; molecular_function	GO:0045454; cell redox homeostasis; biological_process	GO:0055114; oxidation-reduction process; biological_process	GO:0005515; protein binding; molecular_function
i2_HQ_LWC_c60996/f18p2/2072	NA	-1.89495	NA	NA	NA
i2_HQ_LWC_c18446/f3p1/2600	NA	1.308	NA	1.01578	NA
i2_HQ_LWC_c2031/f3p1/3013	NA	NA	NA	-1.15278	GO:0006468; protein phosphorylation; biological_process	GO:0048544; recognition of pollen; biological_process	GO:0005524; ATP binding; molecular_function	GO:0004674; protein serine/threonine kinase activity; molecular_function	GO:0004672; protein kinase activity; molecular_function
i2_HQ_LWC_c26167/f4p0/2762	NA	NA	-4.18985	-4.01395	NA
i2_HQ_LWC_c18455/f2p0/2986	K20923	-2.4705	-1.99583	-2.5653	GO:0030244; cellulose biosynthetic process; biological_process	GO:0016760; cellulose synthase (UDP-forming) activity; molecular_function	GO:0016020; membrane; cellular_component
i2_HQ_LWC_c61110/f4p3/2904	K08864	NA	NA	1.09445	GO:0006468; protein phosphorylation; biological_process	GO:0006915; apoptosis; biological_process	GO:0006397; mRNA processing; biological_process	GO:0005524; ATP binding; molecular_function	GO:0006914; autophagy; biological_process	GO:0000445; THO complex part of transcription export complex; cellular_component	GO:0004672; protein kinase activity; molecular_function
i2_HQ_LWC_c26184/f2p0/2873	NA	NA	1.74028	1.9181	GO:0003746; translation elongation factor activity; molecular_function	GO:0003723; RNA binding; molecular_function	GO:0008270; zinc ion binding; molecular_function	GO:0001514; selenocysteine incorporation; biological_process	GO:0005525; GTP binding; molecular_function	GO:0005737; cytoplasm; cellular_component	GO:0045182; NA	GO:0006417; regulation of translation; biological_process
i2_HQ_LWC_c36618/f3p3/2773	NA	7.0263	3.40258	3.81406	GO:0003333; amino acid transmembrane transport; biological_process
i2_HQ_LWC_c26196/f2p5/2571	NA	-1.02987	NA	NA	NA
i2_HQ_LWC_c26203/f2p7/2856	K00099	NA	NA	1.6296	GO:0005515; protein binding; molecular_function	GO:0016620; oxidoreductase activity, acting on the aldehyde or oxo group of donors, NAD or NADP as acceptor; molecular_function	GO:0070402; NADPH binding; molecular_function	GO:0055114; oxidation-reduction process; biological_process	GO:0051287; NAD binding; molecular_function	GO:0050661; NADP binding; molecular_function	GO:0016491; oxidoreductase activity; molecular_function
i2_HQ_LWC_c18603/f3p4/2689	K11507	2.01517	NA	3.88927	GO:0000776; kinetochore; cellular_component	GO:0034508; centromere complex assembly; biological_process
i2_HQ_LWC_c26646/f3p4/2046	NA	NA	NA	-1.52348	NA
i2_HQ_LWC_c5719/f4p0/2986	NA	1.79046	NA	1.00032	NA
i2_HQ_LWC_c955/f30p9/2685	NA	NA	NA	-2.48717	GO:0022857; transmembrane transporter activity; molecular_function	GO:0055085; transmembrane transport; biological_process	GO:0016021; integral to membrane; cellular_component
i2_HQ_LWC_c2039/f8p3/2169	NA	NA	NA	-1.35816	GO:0033926; glycopeptide alpha-N-acetylgalactosaminidase activity; molecular_function
i2_HQ_LWC_c49563/f2p1/2825	K09487	4.63787	3.58811	3.32727	GO:0005524; ATP binding; molecular_function	GO:0051082; unfolded protein binding; molecular_function	GO:0003824; NA	GO:0008152; NA	GO:0006457; protein folding; biological_process	GO:0006950; response to stress; biological_process
i2_HQ_LWC_c36669/f5p0/2286	NA	1.02651	NA	NA	GO:0006468; protein phosphorylation; biological_process	GO:0005524; ATP binding; molecular_function	GO:0004672; protein kinase activity; molecular_function
i2_HQ_LWC_c2041/f3p3/2564	K12450	NA	-1.89366	NA	GO:0050662; coenzyme binding; molecular_function	GO:0016616; oxidoreductase activity, acting on the CH-OH group of donors, NAD or NADP as acceptor; molecular_function	GO:0003854; 3-beta-hydroxy-delta5-steroid dehydrogenase activity; molecular_function	GO:0055114; oxidation-reduction process; biological_process	GO:0006694; steroid biosynthetic process; biological_process	GO:0003824; NA
i2_HQ_LWC_c26870/f2p0/2014	NA	NA	NA	-1.36525	GO:0006357; regulation of transcription from RNA polymerase II promoter; biological_process	GO:0016592; mediator complex; cellular_component	GO:0001104; RNA polymerase II transcription cofactor activity; molecular_function
i2_HQ_LWC_c5745/f2p2/2371	NA	-5.28021	-4.06999	-4.76957	GO:0006260; DNA replication; biological_process	GO:0003677; DNA binding; molecular_function	GO:0006355; regulation of transcription, DNA-dependent; biological_process	GO:0003700; sequence-specific DNA binding transcription factor activity; molecular_function	GO:0043565; sequence-specific DNA binding; molecular_function	GO:0005634; nucleus; cellular_component	GO:0016021; integral to membrane; cellular_component
i2_HQ_LWC_c18701/f2p1/2714	K00549	7.08859	NA	NA	GO:0008270; zinc ion binding; molecular_function	GO:0003871; 5-methyltetrahydropteroyltriglutamate-homocysteine S-methyltransferase activity; molecular_function	GO:0008652; cellular amino acid biosynthetic process; biological_process	GO:0009086; methionine biosynthetic process; biological_process
i2_HQ_LWC_c61459/f7p3/2289	NA	NA	NA	1.66528	GO:0022857; transmembrane transporter activity; molecular_function	GO:0016021; integral to membrane; cellular_component	GO:0042802; identical protein binding; molecular_function	GO:0055085; transmembrane transport; biological_process
i2_HQ_LWC_c61477/f10p2/2173	NA	-1.1351	NA	NA	GO:0000062; fatty-acyl-CoA binding; molecular_function	GO:0006821; chloride transport; biological_process
i2_HQ_LWC_c5751/f5p15/2284	K05909	NA	-4.77856	NA	GO:0016491; oxidoreductase activity; molecular_function	GO:0055114; oxidation-reduction process; biological_process	GO:0005507; copper ion binding; molecular_function
i2_HQ_LWC_c49709/f2p1/2223	K18801	1.82277	1.34898	2.26345	NA
i2_HQ_LWC_c18817/f2p0/2175	NA	-1.16442	NA	NA	NA
i2_HQ_LWC_c5754/f2p1/2205	K05349	NA	2.13368	2.24071	GO:0005975; carbohydrate metabolic process; biological_process	GO:0004553; hydrolase activity, hydrolyzing O-glycosyl compounds; molecular_function
i2_HQ_LWC_c49773/f2p0/2629	NA	NA	NA	2.00715	GO:0007049; cell cycle; biological_process	GO:0006260; DNA replication; biological_process	GO:0090529; NA	GO:0051028; mRNA transport; biological_process	GO:0003700; sequence-specific DNA binding transcription factor activity; molecular_function	GO:0006606; protein import into nucleus; biological_process	GO:0070206; protein trimerization; biological_process	GO:0043565; sequence-specific DNA binding; molecular_function	GO:0006914; autophagy; biological_process	GO:0006355; regulation of transcription, DNA-dependent; biological_process	GO:0048309; endoplasmic reticulum inheritance; biological_process	GO:0019905; syntaxin binding; molecular_function	GO:0043093; cytokinesis by binary fission; biological_process	GO:0005737; cytoplasm; cellular_component
i2_HQ_LWC_c27620/f4p5/2277	NA	NA	-1.35358	-1.21696	GO:0016020; membrane; cellular_component	GO:0006810; transport; biological_process	GO:0005215; NA
i2_HQ_LWC_c27736/f5p7/2317	K20168	-1.3324	NA	NA	NA
i2_HQ_LWC_c18856/f4p3/2824	NA	2.43288	NA	2.11594	NA
i2_HQ_LWC_c2066/f3p1/2883	NA	1.26034	1.23952	1.34212	GO:0005515; protein binding; molecular_function	GO:0016301; kinase activity; molecular_function
i2_HQ_LWC_c18906/f3p2/2506	K17086	NA	-3.84005	-3.66159	GO:0016021; integral to membrane; cellular_component
i2_HQ_LWC_c18911/f3p1/2450	NA	-1.63976	-1.47919	NA	GO:0005215; NA	GO:0006810; transport; biological_process	GO:0016020; membrane; cellular_component
i2_HQ_LWC_c5800/f2p1/2513	K08269	NA	NA	-1.07697	GO:0005524; ATP binding; molecular_function	GO:0004674; protein serine/threonine kinase activity; molecular_function	GO:0004672; protein kinase activity; molecular_function	GO:0006468; protein phosphorylation; biological_process	GO:0016773; phosphotransferase activity, alcohol group as acceptor; molecular_function	GO:0016020; membrane; cellular_component
i2_HQ_LWC_c18938/f2p0/2184	K19042	1.30999	NA	2.16789	NA
i2_HQ_LWC_c36979/f5p3/2533	K13117	-1.338	NA	NA	GO:0003676; nucleic acid binding; molecular_function	GO:0004386; helicase activity; molecular_function	GO:0005524; ATP binding; molecular_function	GO:0006810; transport; biological_process
i2_HQ_LWC_c18962/f5p1/2303	K12837	-1.23112	NA	NA	GO:0003676; nucleic acid binding; molecular_function
i2_HQ_LWC_c50010/f2p8/2337	K03452	-1.7985	NA	NA	GO:0055085; transmembrane transport; biological_process	GO:0016021; integral to membrane; cellular_component
i2_HQ_LWC_c18973/f2p4/2859	NA	NA	1.62768	1.6384	GO:0016787; hydrolase activity; molecular_function	GO:0005524; ATP binding; molecular_function	GO:0003677; DNA binding; molecular_function	GO:0003676; nucleic acid binding; molecular_function
i2_HQ_LWC_c50034/f4p1/2512	K13648	1.02672	1.36627	1.51423	GO:0016757; transferase activity, transferring glycosyl groups; molecular_function
i2_HQ_LWC_c18977/f10p2/2267	K05909	NA	-2.63667	-7.99531	GO:0005507; copper ion binding; molecular_function	GO:0055114; oxidation-reduction process; biological_process	GO:0016491; oxidoreductase activity; molecular_function
i2_HQ_LWC_c37061/f2p1/2599	K03695	4.84495	3.2554	2.21058	GO:0016787; hydrolase activity; molecular_function	GO:0002949; NA	GO:0005524; ATP binding; molecular_function	GO:0006810; transport; biological_process	GO:0008134; transcription factor binding; molecular_function	GO:0016021; integral to membrane; cellular_component	GO:0003677; DNA binding; molecular_function	GO:0007264; small GTPase mediated signal transduction; biological_process	GO:0006576; cellular biogenic amine metabolic process; biological_process	GO:0008855; exodeoxyribonuclease VII activity; molecular_function	GO:0009378; four-way junction helicase activity; molecular_function	GO:0006281; DNA repair; biological_process	GO:0016887; ATPase activity; molecular_function	GO:0007155; cell adhesion; biological_process	GO:0006310; DNA recombination; biological_process	GO:0006355; regulation of transcription, DNA-dependent; biological_process	GO:0006914; autophagy; biological_process	GO:0005525; GTP binding; molecular_function	GO:0003924; GTPase activity; molecular_function	GO:0016301; kinase activity; molecular_function	GO:0003724; RNA helicase activity; molecular_function	GO:0003723; RNA binding; molecular_function
i2_HQ_LWC_c5840/f3p1/2569	K04420	NA	NA	-1.99232	GO:0005524; ATP binding; molecular_function	GO:0004672; protein kinase activity; molecular_function	GO:0006468; protein phosphorylation; biological_process
i2_HQ_LWC_c50095/f2p1/2276	K00549	NA	NA	-11.395	GO:0009086; methionine biosynthetic process; biological_process	GO:0008652; cellular amino acid biosynthetic process; biological_process	GO:0003871; 5-methyltetrahydropteroyltriglutamate-homocysteine S-methyltransferase activity; molecular_function	GO:0008270; zinc ion binding; molecular_function
i2_HQ_LWC_c37093/f2p1/2352	NA	-1.11154	NA	NA	NA
i2_HQ_LWC_c37110/f2p1/2868	NA	NA	NA	1.73082	NA
i2_HQ_LWC_c28566/f13p0/2569	NA	-1.20085	NA	-1.13802	GO:0055085; transmembrane transport; biological_process
i2_HQ_LWC_c50220/f2p0/2238	K07304	NA	NA	-2.29537	GO:0055114; oxidation-reduction process; biological_process	GO:0008113; peptide-methionine-(S)-S-oxide reductase activity; molecular_function
i2_HQ_LWC_c5925/f3p2/2209	K01568	1.38217	NA	NA	GO:0030976; thiamine pyrophosphate binding; molecular_function	GO:0019385; methanogenesis, from acetate; biological_process	GO:0003824; NA	GO:0000287; magnesium ion binding; molecular_function
i2_HQ_LWC_c50321/f2p2/2517	K03283	1.57694	1.38079	1.09723	GO:0016773; phosphotransferase activity, alcohol group as acceptor; molecular_function	GO:0000902; cell morphogenesis; biological_process	GO:0035988; NA	GO:0009890; negative regulation of biosynthetic process; biological_process	GO:0005634; nucleus; cellular_component	GO:0005975; carbohydrate metabolic process; biological_process	GO:0042246; tissue regeneration; biological_process	GO:0002062; chondrocyte differentiation; biological_process
i2_HQ_LWC_c19239/f5p2/2605	NA	NA	NA	1.14659	GO:0010038; response to metal ion; biological_process	GO:0042802; identical protein binding; molecular_function	GO:0008270; zinc ion binding; molecular_function
i2_HQ_LWC_c19247/f3p0/2481	NA	1.64019	1.45143	1.81268	GO:0019475; L-lysine catabolic process to acetate; biological_process	GO:0016740; transferase activity; molecular_function	GO:0005515; protein binding; molecular_function	GO:0016192; vesicle-mediated transport; biological_process	GO:0006886; intracellular protein transport; biological_process
i2_HQ_LWC_c5949/f3p2/2887	NA	NA	-2.06677	-1.67154	GO:0006468; protein phosphorylation; biological_process	GO:0005524; ATP binding; molecular_function	GO:0004672; protein kinase activity; molecular_function
i2_HQ_LWC_c5960/f17p3/2390	K15378	-1.6085	NA	NA	NA
i2_HQ_LWC_c5963/f3p0/2730	NA	NA	1.9219	1.24337	GO:0005524; ATP binding; molecular_function	GO:0004672; protein kinase activity; molecular_function	GO:0006468; protein phosphorylation; biological_process
i2_HQ_LWC_c37320/f2p2/2651	K06185	NA	NA	1.08305	GO:0016887; ATPase activity; molecular_function	GO:0002949; NA	GO:0030261; chromosome condensation; biological_process	GO:0005524; ATP binding; molecular_function	GO:0007059; chromosome segregation; biological_process	GO:0003924; GTPase activity; molecular_function	GO:0005525; GTP binding; molecular_function	GO:0016301; kinase activity; molecular_function	GO:0003677; DNA binding; molecular_function	GO:0009295; nucleoid; cellular_component	GO:0003724; RNA helicase activity; molecular_function	GO:0003723; RNA binding; molecular_function
i2_HQ_LWC_c19339/f4p0/2290	NA	NA	NA	1.29666	NA
i2_HQ_LWC_c28713/f8p15/2563	K03495	NA	NA	1.50897	GO:0008033; tRNA processing; biological_process	GO:0050660; flavin adenine dinucleotide binding; molecular_function	GO:0016491; oxidoreductase activity; molecular_function	GO:0055114; oxidation-reduction process; biological_process
i2_HQ_LWC_c28716/f2p0/2096	K09260	1.62357	1.28657	NA	GO:0003677; DNA binding; molecular_function	GO:0046983; protein dimerization activity; molecular_function
i2_HQ_LWC_c50440/f3p7/2296	NA	1.42838	NA	NA	GO:0005634; nucleus; cellular_component	GO:0006468; protein phosphorylation; biological_process	GO:0004672; protein kinase activity; molecular_function	GO:0030246; carbohydrate binding; molecular_function	GO:0005524; ATP binding; molecular_function
i2_HQ_LWC_c37391/f2p0/2132	NA	NA	NA	2.08023	GO:0003700; sequence-specific DNA binding transcription factor activity; molecular_function	GO:0006355; regulation of transcription, DNA-dependent; biological_process
i2_HQ_LWC_c28743/f5p1/2145	K00975	-1.15119	NA	NA	GO:0009058; biosynthetic process; biological_process	GO:0016779; nucleotidyltransferase activity; molecular_function
i2_HQ_LWC_c50520/f2p1/2167	K20279	1.02664	NA	NA	NA
i2_HQ_LWC_c37427/f2p1/2841	K07019	2.38003	NA	NA	NA
i2_HQ_LWC_c50555/f2p0/2197	NA	1.22226	NA	NA	GO:0009405; pathogenesis; biological_process	GO:0045735; NA
i2_HQ_LWC_c19364/f8p1/2322	K12878	NA	1.18201	NA	NA
i2_HQ_LWC_c74220/f2p1/2072	NA	-1.09725	NA	NA	GO:0005525; GTP binding; molecular_function
i2_HQ_LWC_c5990/f4p1/2347	K03509	-1.20084	NA	NA	GO:0006281; DNA repair; biological_process	GO:0003684; damaged DNA binding; molecular_function
i2_HQ_LWC_c28906/f51p0/2088	K15378	-1.51767	-1.13579	-3.2063	GO:0016503; pheromone receptor activity; molecular_function	GO:0007186; G-protein coupled receptor protein signaling pathway; biological_process	GO:0055085; transmembrane transport; biological_process	GO:0016021; integral to membrane; cellular_component
i2_HQ_LWC_c50715/f2p0/2659	K19366	1.42825	NA	NA	NA
i2_HQ_LWC_c74263/f2p1/2042	NA	1.56547	1.71059	NA	GO:0016592; mediator complex; cellular_component	GO:0015992; proton transport; biological_process	GO:0009678; hydrogen-translocating pyrophosphatase activity; molecular_function	GO:0016020; membrane; cellular_component	GO:0006357; regulation of transcription from RNA polymerase II promoter; biological_process	GO:0005515; protein binding; molecular_function	GO:0004427; inorganic diphosphatase activity; molecular_function	GO:0001104; RNA polymerase II transcription cofactor activity; molecular_function	GO:0016021; integral to membrane; cellular_component
i2_HQ_LWC_c6074/f4p7/2250	K01810	NA	2.57916	NA	GO:0006096; glycolysis; biological_process	GO:0006094; gluconeogenesis; biological_process	GO:0004347; glucose-6-phosphate isomerase activity; molecular_function
i2_HQ_LWC_c37611/f2p4/2631	K10398	1.38705	1.3481	1.49915	NA
i2_HQ_LWC_c6119/f4p0/2138	NA	1.00654	NA	NA	GO:0019031; viral envelope; cellular_component	GO:0005198; NA	GO:0016592; mediator complex; cellular_component	GO:0006357; regulation of transcription from RNA polymerase II promoter; biological_process	GO:0016020; membrane; cellular_component	GO:0005975; carbohydrate metabolic process; biological_process	GO:2001070; NA	GO:0019028; viral capsid; cellular_component	GO:0006886; intracellular protein transport; biological_process	GO:0001104; RNA polymerase II transcription cofactor activity; molecular_function	GO:0004553; hydrolase activity, hydrolyzing O-glycosyl compounds; molecular_function
i2_HQ_LWC_c6135/f4p3/2352	NA	-1.08006	NA	NA	GO:0042578; phosphoric ester hydrolase activity; molecular_function
i2_HQ_LWC_c6145/f6p3/2111	K12819	2.94152	2.50159	4.54827	NA
i2_HQ_LWC_c63501/f2p3/2737	NA	NA	NA	-1.24776	GO:0016491; oxidoreductase activity; molecular_function	GO:0046872; metal ion binding; molecular_function	GO:0004842; ubiquitin-protein ligase activity; molecular_function	GO:0055114; oxidation-reduction process; biological_process	GO:0016567; protein ubiquitination; biological_process	GO:0003994; aconitate hydratase activity; molecular_function	GO:0005515; protein binding; molecular_function	GO:0006099; tricarboxylic acid cycle; biological_process	GO:0008270; zinc ion binding; molecular_function
i2_HQ_LWC_c6169/f3p18/2827	NA	-1.0409	-1.23873	NA	GO:0003676; nucleic acid binding; molecular_function
i2_HQ_LWC_c51374/f5p0/2645	K07195	NA	NA	1.03139	GO:0000145; exocyst; cellular_component	GO:0006887; exocytosis; biological_process
i2_HQ_LWC_c63521/f6p3/2449	NA	NA	NA	1.85114	GO:0006886; intracellular protein transport; biological_process	GO:0016192; vesicle-mediated transport; biological_process	GO:0005515; protein binding; molecular_function
i2_HQ_LWC_c6245/f5p1/2396	NA	NA	-3.20951	NA	GO:0016747; transferase activity, transferring acyl groups other than amino-acyl groups; molecular_function
i2_HQ_LWC_c37730/f2p3/2706	NA	NA	NA	1.36071	NA
i2_HQ_LWC_c51606/f3p0/2510	NA	NA	-2.59891	-3.83047	GO:0016020; membrane; cellular_component
i2_HQ_LWC_c51689/f2p0/2121	K01193	NA	NA	-2.46003	NA
i2_HQ_LWC_c6282/f2p4/2840	K05391	NA	NA	-1.15933	GO:0006811; ion transport; biological_process	GO:0005216; ion channel activity; molecular_function	GO:0016020; membrane; cellular_component	GO:0055085; transmembrane transport; biological_process
i2_HQ_LWC_c51706/f2p3/2175	NA	NA	NA	1.49483	GO:0005685; U1 snRNP; cellular_component	GO:0003729; mRNA binding; molecular_function	GO:0006376; mRNA splice site selection; biological_process
i2_HQ_LWC_c6289/f2p0/2343	K04077	3.39719	2.87434	1.11478	GO:0005524; ATP binding; molecular_function
i2_HQ_LWC_c6340/f2p0/2536	NA	NA	NA	-1.76197	GO:0003723; RNA binding; molecular_function
i2_HQ_LWC_c51754/f2p5/2831	NA	NA	-1.23628	NA	GO:0015630; microtubule cytoskeleton; cellular_component	GO:0000226; microtubule cytoskeleton organization; biological_process	GO:0006914; autophagy; biological_process
i2_HQ_LWC_c51758/f2p2/2677	K01303	-1.02237	NA	NA	NA
i2_HQ_LWC_c6346/f2p5/2524	K01188	1.2374	NA	NA	GO:0004553; hydrolase activity, hydrolyzing O-glycosyl compounds; molecular_function	GO:0005975; carbohydrate metabolic process; biological_process
i2_HQ_LWC_c6378/f8p10/2682	K01885	NA	NA	2.06541	GO:0005524; ATP binding; molecular_function	GO:0004812; aminoacyl-tRNA ligase activity; molecular_function	GO:0005737; cytoplasm; cellular_component	GO:0043039; tRNA aminoacylation; biological_process	GO:0006418; tRNA aminoacylation for protein translation; biological_process	GO:0016876; ligase activity, forming aminoacyl-tRNA and related compounds; molecular_function	GO:0000166; nucleotide binding; molecular_function
i2_HQ_LWC_c76097/f2p1/2122	NA	NA	NA	-3.1838	GO:0004672; protein kinase activity; molecular_function	GO:0005524; ATP binding; molecular_function	GO:0006468; protein phosphorylation; biological_process
i2_HQ_LWC_c6408/f8p1/2282	K13379	NA	NA	-1.37884	GO:0016866; intramolecular transferase activity; molecular_function	GO:0030244; cellulose biosynthetic process; biological_process
i2_HQ_LWC_c63558/f5p1/2319	NA	NA	NA	-1.12732	GO:0005524; ATP binding; molecular_function	GO:0004672; protein kinase activity; molecular_function	GO:0030246; carbohydrate binding; molecular_function	GO:0006468; protein phosphorylation; biological_process
i2_HQ_LWC_c63559/f3p1/2441	NA	1.21586	NA	1.57639	NA
i2_HQ_LWC_c63561/f5p1/2436	K09419	NA	-1.61772	-3.11264	GO:0005634; nucleus; cellular_component	GO:0006355; regulation of transcription, DNA-dependent; biological_process	GO:0003700; sequence-specific DNA binding transcription factor activity; molecular_function	GO:0043565; sequence-specific DNA binding; molecular_function
i2_HQ_LWC_c63563/f3p1/2240	NA	NA	NA	-1.63176	GO:0006468; protein phosphorylation; biological_process	GO:0004672; protein kinase activity; molecular_function	GO:0005524; ATP binding; molecular_function
i2_HQ_LWC_c111373/f3p2/2082	K00128	1.4195	NA	NA	GO:0016491; oxidoreductase activity; molecular_function	GO:0008152; NA	GO:0055114; oxidation-reduction process; biological_process
i2_HQ_LWC_c51937/f4p7/2948	K05016	1.1212	NA	NA	GO:0005247; voltage-gated chloride channel activity; molecular_function	GO:0006821; chloride transport; biological_process	GO:0055085; transmembrane transport; biological_process	GO:0016020; membrane; cellular_component
i2_HQ_LWC_c38061/f2p2/2768	NA	-2.01518	NA	-1.9363	GO:0007186; G-protein coupled receptor protein signaling pathway; biological_process	GO:0004930; G-protein coupled receptor activity; molecular_function	GO:0016021; integral to membrane; cellular_component
i2_HQ_LWC_c77240/f45p2/2430	NA	-1.6472	NA	NA	GO:0015105; arsenite transmembrane transporter activity; molecular_function	GO:0016021; integral to membrane; cellular_component	GO:0055085; transmembrane transport; biological_process	GO:0015385; sodium:hydrogen antiporter activity; molecular_function	GO:0006814; sodium ion transport; biological_process	GO:0015700; arsenite transport; biological_process	GO:0005664; nuclear origin of replication recognition complex; cellular_component	GO:0003677; DNA binding; molecular_function	GO:0006260; DNA replication; biological_process
i2_HQ_LWC_c96026/f11p1/2276	K14411	1.01248	NA	NA	GO:0005524; ATP binding; molecular_function	GO:0003676; nucleic acid binding; molecular_function
i2_HQ_LWC_c52079/f2p1/2953	NA	NA	-1.50826	-1.82027	NA
i2_HQ_LWC_c52127/f2p1/2685	K01414	NA	-1.31047	-1.39085	GO:0006508; proteolysis; biological_process	GO:0004222; metalloendopeptidase activity; molecular_function
i2_HQ_LWC_c96056/f5p0/2144	K13508	1.38371	NA	NA	GO:0016746; transferase activity, transferring acyl groups; molecular_function	GO:0008152; NA
i2_HQ_LWC_c111527/f2p1/2049	K04733	NA	-1.30432	-1.56732	GO:0005524; ATP binding; molecular_function	GO:0004672; protein kinase activity; molecular_function	GO:0006468; protein phosphorylation; biological_process
i2_HQ_LWC_c111530/f2p1/2039	NA	-1.70379	NA	1.13478	NA
i2_HQ_LWC_c96065/f15p3/2561	NA	NA	NA	1.09424	GO:0008168; methyltransferase activity; molecular_function	GO:0008152; NA
i2_HQ_LWC_c77292/f16p1/3011	NA	-1.86624	-1.1918	NA	GO:0048544; recognition of pollen; biological_process	GO:0006468; protein phosphorylation; biological_process	GO:0004674; protein serine/threonine kinase activity; molecular_function	GO:0004672; protein kinase activity; molecular_function	GO:0005524; ATP binding; molecular_function
i2_HQ_LWC_c38217/f3p1/2095	NA	NA	NA	2.15693	GO:0005515; protein binding; molecular_function
i2_HQ_LWC_c111565/f2p6/2452	K08869	NA	NA	-2.1627	GO:0005524; ATP binding; molecular_function	GO:0004672; protein kinase activity; molecular_function	GO:0006468; protein phosphorylation; biological_process
i2_HQ_LWC_c52586/f3p0/2442	K12403	1.00292	NA	NA	NA
i2_HQ_LWC_c63588/f2p0/2569	NA	NA	NA	-1.14967	NA
i2_HQ_LWC_c111585/f2p0/2083	NA	1.93566	1.16046	1.13563	GO:0003779; actin binding; molecular_function	GO:0007010; cytoskeleton organization; biological_process
i2_HQ_LWC_c52670/f2p3/2975	K05016	-1.50436	-1.55082	-1.23815	GO:0006821; chloride transport; biological_process	GO:0005247; voltage-gated chloride channel activity; molecular_function	GO:0016020; membrane; cellular_component	GO:0055085; transmembrane transport; biological_process
i2_HQ_LWC_c63600/f3p20/2541	NA	-1.93132	-1.46151	-1.27629	GO:0005524; ATP binding; molecular_function	GO:0009405; pathogenesis; biological_process	GO:2001256; NA	GO:0016021; integral to membrane; cellular_component	GO:0007157; heterophilic cell-cell adhesion; biological_process	GO:0004672; protein kinase activity; molecular_function	GO:0030176; integral to endoplasmic reticulum membrane; cellular_component	GO:0006468; protein phosphorylation; biological_process	GO:0005515; protein binding; molecular_function
i2_HQ_LWC_c111601/f2p3/2190	NA	-1.11291	-1.45577	NA	GO:0004190; aspartic-type endopeptidase activity; molecular_function	GO:0006629; lipid metabolic process; biological_process	GO:0006508; proteolysis; biological_process	GO:0030436; asexual sporulation; biological_process
i2_HQ_LWC_c96078/f2p3/2107	K01369	NA	NA	-2.2675	GO:0006508; proteolysis; biological_process	GO:0008233; peptidase activity; molecular_function
i2_HQ_LWC_c52717/f4p2/2244	K05543	NA	NA	1.10216	GO:0008033; tRNA processing; biological_process	GO:0017150; tRNA dihydrouridine synthase activity; molecular_function	GO:0050660; flavin adenine dinucleotide binding; molecular_function	GO:0055114; oxidation-reduction process; biological_process
i2_HQ_LWC_c52739/f4p0/2453	NA	NA	NA	-1.13053	GO:0030117; membrane coat; cellular_component	GO:0005515; protein binding; molecular_function	GO:0006886; intracellular protein transport; biological_process	GO:0016192; vesicle-mediated transport; biological_process
i2_HQ_LWC_c63623/f3p1/2085	K08472	NA	NA	-1.79192	GO:0006952; defense response; biological_process	GO:0016021; integral to membrane; cellular_component
i2_HQ_LWC_c63624/f2p1/2907	NA	NA	NA	-1.10161	NA
i2_HQ_LWC_c38440/f2p1/2219	NA	NA	NA	-1.41987	GO:0003676; nucleic acid binding; molecular_function	GO:0006139; nucleobase, nucleoside, nucleotide and nucleic acid metabolic process; biological_process	GO:0008408; 3'-5' exonuclease activity; molecular_function
i2_HQ_LWC_c38443/f4p6/2302	NA	NA	-1.58361	-1.73483	NA
i2_HQ_LWC_c38472/f4p2/2609	NA	-1.15154	NA	NA	NA
i2_HQ_LWC_c77347/f6p3/2568	NA	NA	NA	1.10592	GO:0003723; RNA binding; molecular_function
i2_HQ_LWC_c38525/f4p1/2935	K03234	NA	NA	2.64797	GO:0005525; GTP binding; molecular_function
i2_HQ_LWC_c77348/f26p1/2657	NA	-2.01241	-2.26931	-2.03579	GO:0006508; proteolysis; biological_process	GO:0004252; serine-type endopeptidase activity; molecular_function
i2_HQ_LWC_c111674/f2p6/2047	K09571	1.20945	1.00881	1.14608	GO:0005515; protein binding; molecular_function
i2_HQ_LWC_c77377/f7p2/2841	NA	-1.13415	NA	NA	GO:0016301; kinase activity; molecular_function	GO:0008134; transcription factor binding; molecular_function	GO:0098519; NA	GO:0043531; ADP binding; molecular_function	GO:0006355; regulation of transcription, DNA-dependent; biological_process	GO:0016887; ATPase activity; molecular_function	GO:0005524; ATP binding; molecular_function	GO:0006810; transport; biological_process
i2_HQ_LWC_c111681/f2p1/2062	K15191	1.81551	NA	1.14114	GO:0005737; cytoplasm; cellular_component	GO:0003676; nucleic acid binding; molecular_function	GO:0005852; eukaryotic translation initiation factor 3 complex; cellular_component	GO:0003743; translation initiation factor activity; molecular_function
i2_HQ_LWC_c77379/f15p1/2347	K04733	NA	-1.94873	NA	GO:0004672; protein kinase activity; molecular_function	GO:0005524; ATP binding; molecular_function	GO:0005515; protein binding; molecular_function	GO:0006468; protein phosphorylation; biological_process
i2_HQ_LWC_c63651/f4p3/2292	K18674	2.36426	1.24205	1.10253	GO:0005524; ATP binding; molecular_function
i2_HQ_LWC_c53137/f4p2/2329	NA	NA	-1.43284	-1.30932	GO:0046983; protein dimerization activity; molecular_function
i2_HQ_LWC_c38627/f4p9/2860	NA	NA	NA	1.21708	NA
i2_HQ_LWC_c53181/f2p5/2091	K11838	NA	NA	-1.59255	GO:0007165; signal transduction; biological_process
i2_HQ_LWC_c53208/f2p1/2630	NA	NA	1.55246	1.61918	GO:0042802; identical protein binding; molecular_function	GO:0008270; zinc ion binding; molecular_function	GO:0005515; protein binding; molecular_function
i2_HQ_LWC_c77456/f24p10/2418	NA	NA	NA	2.66149	NA
i2_HQ_LWC_c38754/f2p0/2246	K11436	-1.14206	NA	-1.41958	GO:0008168; methyltransferase activity; molecular_function	GO:0008152; NA
i2_HQ_LWC_c53251/f2p1/3024	NA	NA	-1.32509	NA	GO:0006810; transport; biological_process	GO:0016021; integral to membrane; cellular_component	GO:0055085; transmembrane transport; biological_process
i2_HQ_LWC_c38761/f2p2/2441	K01953	2.45609	NA	NA	GO:0004066; asparagine synthase (glutamine-hydrolyzing) activity; molecular_function	GO:0006529; asparagine biosynthetic process; biological_process
i2_HQ_LWC_c53307/f2p0/2189	K00899	NA	NA	-1.32201	NA
i2_HQ_LWC_c38848/f4p1/2119	K06001	NA	NA	-1.8987	NA
i2_HQ_LWC_c63905/f3p0/2437	NA	NA	NA	1.19735	GO:0008134; transcription factor binding; molecular_function	GO:0016021; integral to membrane; cellular_component	GO:0006355; regulation of transcription, DNA-dependent; biological_process	GO:0003678; DNA helicase activity; molecular_function	GO:0006310; DNA recombination; biological_process	GO:0002949; NA	GO:0016887; ATPase activity; molecular_function	GO:0005524; ATP binding; molecular_function	GO:0008270; zinc ion binding; molecular_function	GO:0006281; DNA repair; biological_process	GO:0009378; four-way junction helicase activity; molecular_function	GO:0004222; metalloendopeptidase activity; molecular_function
i2_HQ_LWC_c38939/f3p1/2302	NA	NA	NA	-4.21198	GO:0005524; ATP binding; molecular_function	GO:0004672; protein kinase activity; molecular_function	GO:0006468; protein phosphorylation; biological_process
i2_HQ_LWC_c111711/f2p0/2128	K13412	2.74731	NA	2.52075	GO:0005524; ATP binding; molecular_function	GO:0004672; protein kinase activity; molecular_function	GO:0005509; calcium ion binding; molecular_function	GO:0016773; phosphotransferase activity, alcohol group as acceptor; molecular_function	GO:0006468; protein phosphorylation; biological_process	GO:0016020; membrane; cellular_component
i2_HQ_LWC_c77546/f34p8/2753	NA	NA	1.12118	NA	GO:0006508; proteolysis; biological_process	GO:0004252; serine-type endopeptidase activity; molecular_function
i2_HQ_LWC_c38967/f3p1/2251	K00499	1.05054	NA	NA	GO:0055114; oxidation-reduction process; biological_process	GO:0051537; 2 iron, 2 sulfur cluster binding; molecular_function	GO:0016491; oxidoreductase activity; molecular_function
i2_HQ_LWC_c77557/f3p10/2072	K01626	NA	NA	-2.024	GO:0009073; aromatic amino acid family biosynthetic process; biological_process	GO:0003849; 3-deoxy-7-phosphoheptulonate synthase activity; molecular_function
i2_HQ_LWC_c64340/f2p0/2288	K01663	-1.14185	NA	NA	GO:0009236; cobalamin biosynthetic process; biological_process	GO:0042819; vitamin B6 biosynthetic process; biological_process	GO:0006541; glutamine metabolic process; biological_process	GO:0004359; glutaminase activity; molecular_function	GO:0042823; pyridoxal phosphate biosynthetic process; biological_process	GO:0003824; NA	GO:0000105; histidine biosynthetic process; biological_process	GO:0016787; hydrolase activity; molecular_function
i2_HQ_LWC_c111751/f2p3/2063	K03144	NA	NA	-3.733	GO:0006289; nucleotide-excision repair; biological_process	GO:0005634; nucleus; cellular_component	GO:0004003; ATP-dependent DNA helicase activity; molecular_function	GO:0000439; core TFIIH complex; cellular_component
i2_HQ_LWC_c39006/f2p0/2303	K15442	NA	-2.3885	NA	GO:0008251; tRNA-specific adenosine deaminase activity; molecular_function	GO:0002100; tRNA wobble adenosine to inosine editing; biological_process	GO:0008270; zinc ion binding; molecular_function
i2_HQ_LWC_c53552/f2p16/2180	K01611	-1.10147	NA	NA	GO:0008295; spermidine biosynthetic process; biological_process	GO:0004014; adenosylmethionine decarboxylase activity; molecular_function	GO:0006597; spermine biosynthetic process; biological_process
i2_HQ_LWC_c96235/f6p1/2523	K01301	NA	-1.47092	-1.50279	GO:0016787; hydrolase activity; molecular_function	GO:0008152; NA
i2_HQ_LWC_c64520/f2p1/2323	NA	-1.20142	-1.33659	NA	GO:0003676; nucleic acid binding; molecular_function
i2_HQ_LWC_c77636/f2p2/2128	K12605	NA	NA	1.49759	NA
i2_HQ_LWC_c12451/f2p8/2723	NA	NA	NA	-1.36803	GO:0005509; calcium ion binding; molecular_function	GO:0055085; transmembrane transport; biological_process	GO:0016021; integral to membrane; cellular_component
i2_HQ_LWC_c53618/f4p0/2173	NA	NA	NA	6.17423	GO:0005515; protein binding; molecular_function
i2_HQ_LWC_c53627/f2p1/2250	NA	NA	-1.37876	-1.44173	GO:0005215; NA	GO:0006810; transport; biological_process	GO:0055085; transmembrane transport; biological_process	GO:0016020; membrane; cellular_component	GO:0016021; integral to membrane; cellular_component
i2_HQ_LWC_c65003/f2p0/2685	NA	NA	NA	1.60487	GO:0005515; protein binding; molecular_function	GO:0006468; protein phosphorylation; biological_process	GO:0004564; beta-fructofuranosidase activity; molecular_function	GO:0004672; protein kinase activity; molecular_function	GO:0005524; ATP binding; molecular_function	GO:0004575; sucrose alpha-glucosidase activity; molecular_function
i2_HQ_LWC_c53700/f2p0/2566	NA	NA	NA	-1.19642	NA
i2_HQ_LWC_c39048/f4p1/2741	K13680	NA	-1.4038	-1.47406	GO:0016757; transferase activity, transferring glycosyl groups; molecular_function
i2_HQ_LWC_c111794/f2p3/2046	NA	NA	NA	1.46049	GO:0005622; intracellular; cellular_component	GO:0006412; translation; biological_process	GO:0005840; ribosome; cellular_component	GO:0003735; structural constituent of ribosome; molecular_function
i2_HQ_LWC_c77706/f5p3/2169	NA	1.18466	1.87536	1.31142	NA
i2_HQ_LWC_c39115/f2p19/2786	K09487	NA	NA	14.8082	GO:0051082; unfolded protein binding; molecular_function	GO:0005524; ATP binding; molecular_function	GO:0006457; protein folding; biological_process	GO:0006950; response to stress; biological_process
i2_HQ_LWC_c53975/f4p0/2306	K18158	NA	1.21721	1.24757	NA
i2_HQ_LWC_c53991/f2p1/2702	NA	NA	NA	1.86707	GO:0046983; protein dimerization activity; molecular_function	GO:0003677; DNA binding; molecular_function
i2_HQ_LWC_c77728/f5p1/2145	NA	NA	-1.40943	NA	NA
i2_HQ_LWC_c77737/f13p1/2280	NA	2.17987	NA	NA	NA
i2_HQ_LWC_c96326/f11p3/2203	NA	NA	-1.71033	NA	GO:0006468; protein phosphorylation; biological_process	GO:0005524; ATP binding; molecular_function	GO:0004672; protein kinase activity; molecular_function
i2_HQ_LWC_c54015/f2p4/2538	NA	1.00865	1.03899	NA	NA
i2_HQ_LWC_c77753/f4p1/2177	K16296	NA	NA	1.49975	GO:0006508; proteolysis; biological_process	GO:0004185; serine-type carboxypeptidase activity; molecular_function
i2_HQ_LWC_c65177/f6p3/2350	K00864	-1.53161	NA	NA	GO:0005975; carbohydrate metabolic process; biological_process	GO:0016773; phosphotransferase activity, alcohol group as acceptor; molecular_function
i2_HQ_LWC_c96342/f2p0/2124	K00615	-1.19976	NA	NA	GO:0008152; NA	GO:0016624; oxidoreductase activity, acting on the aldehyde or oxo group of donors, disulfide as acceptor; molecular_function
i2_HQ_LWC_c65219/f2p0/2446	K01759	-1.14351	NA	NA	GO:0005515; protein binding; molecular_function
i2_HQ_LWC_c111926/f2p6/2464	NA	NA	NA	-1.34846	GO:0009725; response to hormone stimulus; biological_process	GO:0003677; DNA binding; molecular_function	GO:0006355; regulation of transcription, DNA-dependent; biological_process	GO:0005634; nucleus; cellular_component
i2_HQ_LWC_c65257/f3p0/2976	NA	NA	-2.94701	-2.94792	GO:0030598; rRNA N-glycosylase activity; molecular_function	GO:0017148; negative regulation of translation; biological_process
i2_HQ_LWC_c39395/f2p1/2874	NA	2.6547	NA	NA	GO:0005515; protein binding; molecular_function
i2_HQ_LWC_c39421/f2p7/2931	NA	NA	NA	-1.52476	NA
i2_HQ_LWC_c65424/f2p7/2728	K00099	NA	NA	2.12503	GO:0055114; oxidation-reduction process; biological_process	GO:0016491; oxidoreductase activity; molecular_function	GO:0050661; NADP binding; molecular_function	GO:0051287; NAD binding; molecular_function	GO:0016620; oxidoreductase activity, acting on the aldehyde or oxo group of donors, NAD or NADP as acceptor; molecular_function	GO:0005515; protein binding; molecular_function	GO:0070402; NADPH binding; molecular_function
i2_HQ_LWC_c39644/f2p0/2330	NA	1.80425	2.02887	1.82292	GO:0005515; protein binding; molecular_function	GO:0006383; transcription from RNA polymerase III promoter; biological_process	GO:0003899; DNA-directed RNA polymerase activity; molecular_function	GO:0003677; DNA binding; molecular_function	GO:0005666; DNA-directed RNA polymerase III complex; cellular_component
i2_HQ_LWC_c54453/f2p0/2611	NA	NA	NA	-5.02733	GO:0006508; proteolysis; biological_process	GO:0004252; serine-type endopeptidase activity; molecular_function
i2_HQ_LWC_c96376/f3p1/2215	NA	20.4054	41.6509	NA	GO:0006810; transport; biological_process	GO:0005215; NA	GO:0016021; integral to membrane; cellular_component	GO:0016020; membrane; cellular_component	GO:0055085; transmembrane transport; biological_process
i2_HQ_LWC_c96379/f4p0/2333	K15404	-6.17315	NA	NA	GO:0005506; iron ion binding; molecular_function	GO:0016491; oxidoreductase activity; molecular_function	GO:0055114; oxidation-reduction process; biological_process	GO:0006633; fatty acid biosynthetic process; biological_process
i2_HQ_LWC_c96381/f2p1/2084	NA	1.31485	NA	NA	GO:0006810; transport; biological_process	GO:0005215; NA	GO:0016020; membrane; cellular_component
i2_HQ_LWC_c77868/f16p2/2260	NA	NA	1.02166	NA	GO:0006810; transport; biological_process	GO:0005215; NA	GO:0016020; membrane; cellular_component	GO:0055085; transmembrane transport; biological_process	GO:0016021; integral to membrane; cellular_component
i2_HQ_LWC_c65883/f2p0/2165	NA	NA	NA	-1.23737	GO:0016020; membrane; cellular_component	GO:0008375; acetylglucosaminyltransferase activity; molecular_function
i2_HQ_LWC_c54521/f3p1/2379	NA	NA	1.46544	1.58547	NA
i2_HQ_LWC_c54577/f4p5/2683	NA	NA	1.27927	1.18018	GO:0003723; RNA binding; molecular_function
i2_HQ_LWC_c77916/f2p7/2199	K19011	NA	-1.44374	NA	GO:0005615; extracellular space; cellular_component	GO:0003824; NA
i2_HQ_LWC_c54641/f2p0/2605	NA	-1.74762	-2.07704	-2.88155	GO:0048544; recognition of pollen; biological_process	GO:0006468; protein phosphorylation; biological_process	GO:0005524; ATP binding; molecular_function	GO:0004672; protein kinase activity; molecular_function
i2_HQ_LWC_c66114/f2p3/2295	NA	NA	NA	1.10615	GO:0005215; NA	GO:0006810; transport; biological_process	GO:0016021; integral to membrane; cellular_component	GO:0016020; membrane; cellular_component	GO:0055085; transmembrane transport; biological_process
i2_HQ_LWC_c96413/f15p2/2159	K15633	4.27727	2.94639	NA	GO:0005737; cytoplasm; cellular_component	GO:0004619; phosphoglycerate mutase activity; molecular_function	GO:0003824; NA	GO:0046872; metal ion binding; molecular_function	GO:0030145; manganese ion binding; molecular_function	GO:0006007; glucose catabolic process; biological_process
i2_HQ_LWC_c66177/f2p19/2252	K12823	-2.03108	NA	-2.95051	GO:0005524; ATP binding; molecular_function	GO:0016787; hydrolase activity; molecular_function	GO:0003677; DNA binding; molecular_function	GO:0003676; nucleic acid binding; molecular_function
i2_HQ_LWC_c66214/f4p0/2574	NA	NA	NA	3.34774	NA
i2_HQ_LWC_c96442/f4p0/2118	K03531	NA	NA	1.90796	GO:0003924; GTPase activity; molecular_function
i2_HQ_LWC_c40006/f5p1/2920	NA	2.28621	NA	NA	GO:0020037; heme binding; molecular_function	GO:0005506; iron ion binding; molecular_function	GO:0016705; oxidoreductase activity, acting on paired donors, with incorporation or reduction of molecular oxygen; molecular_function	GO:0055114; oxidation-reduction process; biological_process
i2_HQ_LWC_c54900/f2p3/2316	NA	NA	NA	1.29599	NA
i2_HQ_LWC_c55025/f2p1/2630	NA	NA	1.1464	1.74586	GO:0007155; cell adhesion; biological_process	GO:0016020; membrane; cellular_component	GO:0005173; stem cell factor receptor binding; molecular_function
i2_HQ_LWC_c66782/f4p1/2502	NA	-2.91742	NA	NA	GO:0009058; biosynthetic process; biological_process	GO:0006520; cellular amino acid metabolic process; biological_process	GO:0003824; NA	GO:0016829; lyase activity; molecular_function	GO:0016740; transferase activity; molecular_function	GO:0030170; pyridoxal phosphate binding; molecular_function
i2_HQ_LWC_c66852/f2p0/2542	K00021	1.95266	1.56045	NA	GO:0055114; oxidation-reduction process; biological_process	GO:0015936; coenzyme A metabolic process; biological_process	GO:0050662; coenzyme binding; molecular_function	GO:0004420; hydroxymethylglutaryl-CoA reductase (NADPH) activity; molecular_function
i2_HQ_LWC_c78051/f17p1/2757	NA	3.16858	1.75795	1.469	NA
i2_HQ_LWC_c96478/f5p1/2099	K05929	-3.36652	-1.07884	-1.47196	GO:0006400; tRNA modification; biological_process	GO:0003723; RNA binding; molecular_function	GO:0008033; tRNA processing; biological_process	GO:0032259; methylation; biological_process	GO:0006364; rRNA processing; biological_process	GO:0009877; nodulation; biological_process	GO:0005737; cytoplasm; cellular_component	GO:0008168; methyltransferase activity; molecular_function	GO:0018024; histone-lysine N-methyltransferase activity; molecular_function	GO:0006480; N-terminal protein amino acid methylation; biological_process	GO:0001510; RNA methylation; biological_process	GO:0008757; S-adenosylmethionine-dependent methyltransferase activity; molecular_function	GO:0008176; tRNA (guanine-N7-)-methyltransferase activity; molecular_function	GO:0009312; oligosaccharide biosynthetic process; biological_process	GO:0009452; RNA capping; biological_process	GO:0006412; translation; biological_process	GO:0008152; NA	GO:0008171; O-methyltransferase activity; molecular_function
i2_HQ_LWC_c55128/f4p0/2407	NA	NA	NA	-1.05662	NA
i2_HQ_LWC_c55134/f2p0/2382	K13511	NA	NA	-1.10969	GO:0008152; NA	GO:0016746; transferase activity, transferring acyl groups; molecular_function
i2_HQ_LWC_c78058/f23p3/2689	NA	NA	-3.64991	-2.81072	GO:0005975; carbohydrate metabolic process; biological_process	GO:0004553; hydrolase activity, hydrolyzing O-glycosyl compounds; molecular_function
i2_HQ_LWC_c67024/f2p0/2440	NA	NA	NA	-1.61003	GO:0016020; membrane; cellular_component	GO:0055085; transmembrane transport; biological_process	GO:0016021; integral to membrane; cellular_component	GO:0009058; biosynthetic process; biological_process	GO:0005215; NA	GO:0006810; transport; biological_process
i2_HQ_LWC_c41025/f2p1/2077	NA	-1.64701	-2.15011	-2.08152	GO:0019031; viral envelope; cellular_component	GO:0008270; zinc ion binding; molecular_function	GO:0005634; nucleus; cellular_component	GO:0016485; protein processing; biological_process	GO:0006355; regulation of transcription, DNA-dependent; biological_process	GO:0003700; sequence-specific DNA binding transcription factor activity; molecular_function	GO:0032040; small-subunit processome; cellular_component	GO:0016021; integral to membrane; cellular_component	GO:0004190; aspartic-type endopeptidase activity; molecular_function
i2_HQ_LWC_c41052/f2p0/2172	NA	NA	NA	-1.49701	GO:0005515; protein binding; molecular_function
i2_HQ_LWC_c96571/f5p2/2155	NA	NA	-1.15593	NA	GO:0005515; protein binding; molecular_function	GO:0015743; malate transport; biological_process
i2_HQ_LWC_c96573/f5p3/2275	K10268	1.82764	1.48534	1.42985	GO:0005515; protein binding; molecular_function
i2_HQ_LWC_c67070/f2p1/2738	K02519	NA	NA	1.17467	GO:0005524; ATP binding; molecular_function	GO:0007264; small GTPase mediated signal transduction; biological_process	GO:0006576; cellular biogenic amine metabolic process; biological_process	GO:0003924; GTPase activity; molecular_function	GO:0005525; GTP binding; molecular_function
i2_HQ_LWC_c78151/f10p2/2488	NA	NA	NA	2.66813	GO:0006355; regulation of transcription, DNA-dependent; biological_process	GO:0003677; DNA binding; molecular_function
i2_HQ_LWC_c41094/f3p3/2170	K04523	NA	NA	-1.36534	GO:0005515; protein binding; molecular_function
i2_HQ_LWC_c96586/f4p3/2103	K09498	NA	1.6249	NA	GO:0005524; ATP binding; molecular_function
i2_HQ_LWC_c96589/f5p4/2080	K00939	NA	-1.64411	-2.19874	GO:0005524; ATP binding; molecular_function	GO:0016301; kinase activity; molecular_function
i2_HQ_LWC_c67161/f2p3/2246	NA	NA	NA	1.03824	GO:0042246; tissue regeneration; biological_process	GO:0016021; integral to membrane; cellular_component	GO:0007155; cell adhesion; biological_process
i2_HQ_LWC_c67253/f2p1/2693	NA	NA	NA	-10.2567	GO:0019064; viral envelope fusion with host membrane; biological_process	GO:0019031; viral envelope; cellular_component
i2_HQ_LWC_c96596/f35p9/2365	NA	NA	-1.04246	-1.21967	NA
i2_HQ_LWC_c96601/f5p4/2095	K12819	2.80993	2.11896	2.3482	NA
i2_HQ_LWC_c55392/f2p4/2398	NA	1.34037	NA	NA	GO:0005515; protein binding; molecular_function	GO:0070009; serine-type aminopeptidase activity; molecular_function	GO:0016021; integral to membrane; cellular_component	GO:0016032; NA	GO:0006508; proteolysis; biological_process	GO:0008239; dipeptidyl-peptidase activity; molecular_function	GO:0004252; serine-type endopeptidase activity; molecular_function
i2_HQ_LWC_c78184/f4p2/2111	K00128	NA	NA	-1.14203	GO:0055114; oxidation-reduction process; biological_process	GO:0008152; NA	GO:0016491; oxidoreductase activity; molecular_function
i2_HQ_LWC_c78187/f23p4/2132	K00511	1.04795	NA	NA	GO:0051287; NAD binding; molecular_function	GO:0008677; 2-dehydropantoate 2-reductase activity; molecular_function	GO:0050660; flavin adenine dinucleotide binding; molecular_function	GO:0071949; FAD binding; molecular_function	GO:0055114; oxidation-reduction process; biological_process	GO:0016616; oxidoreductase activity, acting on the CH-OH group of donors, NAD or NADP as acceptor; molecular_function	GO:0004506; squalene monooxygenase activity; molecular_function	GO:0008033; tRNA processing; biological_process	GO:0016491; oxidoreductase activity; molecular_function	GO:0046168; glycerol-3-phosphate catabolic process; biological_process	GO:0016021; integral to membrane; cellular_component
i2_HQ_LWC_c96641/f12p10/2684	K19011	-2.16457	-1.11863	-1.74817	GO:0003824; NA
i2_HQ_LWC_c67525/f2p0/2157	NA	1.7063	NA	NA	NA
i2_HQ_LWC_c67554/f3p1/2896	NA	9.69347	3.50916	5.49756	GO:0005515; protein binding; molecular_function	GO:0006468; protein phosphorylation; biological_process	GO:0004672; protein kinase activity; molecular_function	GO:0005524; ATP binding; molecular_function
i2_HQ_LWC_c41239/f2p1/2055	NA	NA	NA	1.22154	NA
i2_HQ_LWC_c67564/f2p1/2918	NA	NA	-2.48263	-1.56788	GO:0004252; serine-type endopeptidase activity; molecular_function	GO:0006508; proteolysis; biological_process
i2_HQ_LWC_c55678/f2p0/2180	NA	NA	2.76114	NA	NA
i2_HQ_LWC_c55692/f2p2/2829	K12859	NA	NA	-1.26073	GO:0005681; spliceosomal complex; cellular_component	GO:0000398; nuclear mRNA splicing, via spliceosome; biological_process
i2_HQ_LWC_c67672/f3p0/2119	NA	NA	2.22569	2.78051	GO:0008270; zinc ion binding; molecular_function
i2_HQ_LWC_c56904/f2p1/2047	K01051	NA	NA	1.08117	GO:0005618; cell wall; cellular_component	GO:0042545; cell wall modification; biological_process	GO:0004857; enzyme inhibitor activity; molecular_function	GO:0030599; pectinesterase activity; molecular_function
i2_HQ_LWC_c2256/f3p0/2943	K14808	NA	1.04533	1.1224	GO:0004004; ATP-dependent RNA helicase activity; molecular_function	GO:0003677; DNA binding; molecular_function	GO:0016787; hydrolase activity; molecular_function	GO:0005524; ATP binding; molecular_function	GO:0003676; nucleic acid binding; molecular_function	GO:0005634; nucleus; cellular_component	GO:0003723; RNA binding; molecular_function
i2_HQ_LWC_c56931/f2p1/2095	NA	NA	-3.1631	NA	GO:0005515; protein binding; molecular_function
i2_HQ_LWC_c115393/f15p1/2460	K01414	NA	-1.41422	-1.35432	GO:0006508; proteolysis; biological_process	GO:0004222; metalloendopeptidase activity; molecular_function
i2_HQ_LWC_c96743/f3p0/2711	K00549	NA	NA	1.45191	GO:0008652; cellular amino acid biosynthetic process; biological_process	GO:0003871; 5-methyltetrahydropteroyltriglutamate-homocysteine S-methyltransferase activity; molecular_function	GO:0008270; zinc ion binding; molecular_function	GO:0009086; methionine biosynthetic process; biological_process
i2_HQ_LWC_c56982/f2p1/2126	NA	NA	NA	-1.25933	NA
i2_HQ_LWC_c115406/f6p1/2955	K10747	NA	1.43119	NA	GO:0005524; ATP binding; molecular_function	GO:0003910; DNA ligase (ATP) activity; molecular_function	GO:0006310; DNA recombination; biological_process	GO:0004190; aspartic-type endopeptidase activity; molecular_function	GO:0016021; integral to membrane; cellular_component	GO:0003677; DNA binding; molecular_function	GO:0016485; protein processing; biological_process	GO:0006281; DNA repair; biological_process
i2_HQ_LWC_c57003/f2p3/2043	NA	NA	-2.28965	-3.54018	GO:0003333; amino acid transmembrane transport; biological_process	GO:0006810; transport; biological_process	GO:0015171; amino acid transmembrane transporter activity; molecular_function	GO:0055085; transmembrane transport; biological_process	GO:0016020; membrane; cellular_component
i2_HQ_LWC_c78522/f4p2/2187	NA	-7.86567	NA	NA	GO:0003333; amino acid transmembrane transport; biological_process	GO:0006810; transport; biological_process	GO:0015171; amino acid transmembrane transporter activity; molecular_function	GO:0055085; transmembrane transport; biological_process	GO:0016020; membrane; cellular_component
i2_HQ_LWC_c115450/f7p1/2220	K13126	NA	NA	-2.27101	GO:0004535; poly(A)-specific ribonuclease activity; molecular_function	GO:0046872; metal ion binding; molecular_function	GO:0006402; mRNA catabolic process; biological_process	GO:0005737; cytoplasm; cellular_component	GO:0003723; RNA binding; molecular_function	GO:0005634; nucleus; cellular_component	GO:0003676; nucleic acid binding; molecular_function
i2_HQ_LWC_c96814/f2p1/2040	K17969	NA	NA	1.41547	NA
i2_HQ_LWC_c115465/f4p2/2892	NA	NA	NA	2.31356	GO:0005515; protein binding; molecular_function
i2_HQ_LWC_c127504/f13p1/2283	NA	-1.19792	NA	NA	GO:0016021; integral to membrane; cellular_component	GO:0015098; molybdate ion transmembrane transporter activity; molecular_function	GO:0055085; transmembrane transport; biological_process	GO:0015689; molybdate ion transport; biological_process
i2_HQ_LWC_c96873/f3p3/2101	K13161	NA	NA	-1.09338	GO:0019722; calcium-mediated signaling; biological_process	GO:0003723; RNA binding; molecular_function	GO:0003676; nucleic acid binding; molecular_function
i2_HQ_LWC_c68542/f2p0/2290	NA	NA	1.31627	1.8205	NA
i2_HQ_LWC_c96911/f18p2/2631	K17756	NA	NA	1.11287	GO:0005092; GDP-dissociation inhibitor activity; molecular_function	GO:0003857; 3-hydroxyacyl-CoA dehydrogenase activity; molecular_function	GO:0016491; oxidoreductase activity; molecular_function	GO:0016616; oxidoreductase activity, acting on the CH-OH group of donors, NAD or NADP as acceptor; molecular_function	GO:0006631; fatty acid metabolic process; biological_process	GO:0008033; tRNA processing; biological_process	GO:0050660; flavin adenine dinucleotide binding; molecular_function	GO:0008677; 2-dehydropantoate 2-reductase activity; molecular_function	GO:0016614; oxidoreductase activity, acting on CH-OH group of donors; molecular_function	GO:0051287; NAD binding; molecular_function	GO:0071949; FAD binding; molecular_function	GO:0007264; small GTPase mediated signal transduction; biological_process	GO:0055114; oxidation-reduction process; biological_process
i2_HQ_LWC_c127526/f13p9/2590	K13946	NA	NA	1.09111	NA
i2_HQ_LWC_c96937/f15p3/2702	K15404	NA	-4.89101	-5.16778	GO:0005506; iron ion binding; molecular_function	GO:0016491; oxidoreductase activity; molecular_function	GO:0055114; oxidation-reduction process; biological_process	GO:0006633; fatty acid biosynthetic process; biological_process
i2_HQ_LWC_c96976/f17p5/2138	K01188	NA	NA	-4.26757	GO:0004553; hydrolase activity, hydrolyzing O-glycosyl compounds; molecular_function	GO:0005975; carbohydrate metabolic process; biological_process
i2_HQ_LWC_c68743/f2p0/2646	NA	NA	NA	2.20104	GO:0016747; transferase activity, transferring acyl groups other than amino-acyl groups; molecular_function
i2_HQ_LWC_c115503/f2p0/2071	K14810	-2.52464	NA	NA	GO:0003677; DNA binding; molecular_function	GO:0005524; ATP binding; molecular_function	GO:0016787; hydrolase activity; molecular_function	GO:0003676; nucleic acid binding; molecular_function
i2_HQ_LWC_c79023/f17p6/2051	K09874	-1.22983	NA	NA	GO:0005215; NA	GO:0006810; transport; biological_process	GO:0016020; membrane; cellular_component
i2_HQ_LWC_c115546/f5p9/2889	K01115	2.16873	NA	NA	GO:0005515; protein binding; molecular_function	GO:0003824; NA
i2_HQ_LWC_c68939/f3p8/2391	K17086	NA	NA	-1.24215	GO:0016021; integral to membrane; cellular_component
i2_HQ_LWC_c97065/f3p2/2568	K08287	NA	NA	-1.55911	NA
i2_HQ_LWC_c115571/f4p3/2089	K12817	3.57444	NA	NA	GO:0005681; spliceosomal complex; cellular_component	GO:0008380; RNA splicing; biological_process
i2_HQ_LWC_c97078/f7p2/2256	K13680	-1.53524	-2.10605	-3.2067	GO:0016757; transferase activity, transferring glycosyl groups; molecular_function
i2_HQ_LWC_c115578/f5p4/2124	K14319	NA	1.27661	NA	GO:0000775; chromosome, centromeric region; cellular_component	GO:0000156; two-component response regulator activity; molecular_function	GO:0003682; chromatin binding; molecular_function	GO:0005737; cytoplasm; cellular_component	GO:0008984; protein-glutamate methylesterase activity; molecular_function	GO:0006935; chemotaxis; biological_process	GO:0000160; two-component signal transduction system (phosphorelay); biological_process	GO:0003677; DNA binding; molecular_function	GO:0005634; nucleus; cellular_component	GO:0005515; protein binding; molecular_function
i2_HQ_LWC_c127596/f3p2/2634	K13064	NA	-1.28047	NA	NA
i2_HQ_LWC_c115579/f10p1/2374	K00234	NA	NA	-1.23647	GO:0055114; oxidation-reduction process; biological_process	GO:0071949; FAD binding; molecular_function	GO:0050660; flavin adenine dinucleotide binding; molecular_function	GO:0016491; oxidoreductase activity; molecular_function	GO:0008033; tRNA processing; biological_process
i2_HQ_LWC_c127598/f3p14/2492	K15718	20.0741	NA	-39.1432	GO:0046872; metal ion binding; molecular_function	GO:0055114; oxidation-reduction process; biological_process	GO:0016702; oxidoreductase activity, acting on single donors with incorporation of molecular oxygen, incorporation of two atoms of oxygen; molecular_function
i2_HQ_LWC_c97102/f6p0/2082	NA	NA	-1.07777	NA	GO:0016020; membrane; cellular_component
i2_HQ_LWC_c115592/f3p0/2186	NA	NA	NA	1.58497	GO:0005515; protein binding; molecular_function
i2_HQ_LWC_c115600/f11p5/2627	NA	NA	-1.70997	NA	GO:0055085; transmembrane transport; biological_process
i2_HQ_LWC_c69115/f2p3/2878	NA	NA	NA	-1.24346	GO:0019901; protein kinase binding; molecular_function
i2_HQ_LWC_c97208/f15p4/2189	K14652	1.06708	NA	NA	GO:0008686; 3,4-dihydroxy-2-butanone-4-phosphate synthase activity; molecular_function	GO:0009231; riboflavin biosynthetic process; biological_process
i2_HQ_LWC_c79541/f6p5/2099	NA	NA	-1.10505	NA	NA
i2_HQ_LWC_c97236/f17p2/2214	K05909	NA	NA	2.02932	GO:0005507; copper ion binding; molecular_function	GO:0055114; oxidation-reduction process; biological_process	GO:0016491; oxidoreductase activity; molecular_function
i2_HQ_LWC_c127648/f31p4/2084	NA	NA	NA	-1.33782	GO:0006468; protein phosphorylation; biological_process	GO:0016020; membrane; cellular_component	GO:0005524; ATP binding; molecular_function	GO:0004672; protein kinase activity; molecular_function
i2_HQ_LWC_c97330/f12p1/2144	K13681	NA	NA	-1.87356	GO:0042546; cell wall biogenesis; biological_process	GO:0016020; membrane; cellular_component	GO:0008107; galactoside 2-alpha-L-fucosyltransferase activity; molecular_function
i2_HQ_LWC_c127664/f5p2/2868	NA	NA	NA	1.281	GO:0006468; protein phosphorylation; biological_process	GO:0048544; recognition of pollen; biological_process	GO:0004674; protein serine/threonine kinase activity; molecular_function	GO:0004672; protein kinase activity; molecular_function	GO:0005524; ATP binding; molecular_function
i2_HQ_LWC_c97380/f3p14/2116	K01904	NA	NA	-2.42087	GO:0003824; NA	GO:0008152; NA
i2_HQ_LWC_c127672/f2p5/2302	K19011	NA	-1.20242	1.78563	GO:0005615; extracellular space; cellular_component	GO:0003824; NA
i2_HQ_LWC_c97448/f12p6/2076	K12483	NA	NA	1.28002	GO:0005525; GTP binding; molecular_function	GO:0005515; protein binding; molecular_function	GO:0005509; calcium ion binding; molecular_function	GO:0007264; small GTPase mediated signal transduction; biological_process	GO:0002949; NA
i2_HQ_LWC_c69654/f2p2/2390	NA	2.03882	NA	2.41141	NA
i2_HQ_LWC_c97463/f19p4/2142	K09553	1.77022	1.15897	NA	GO:0043495; protein anchor; molecular_function	GO:0007268; synaptic transmission; biological_process	GO:0033130; acetylcholine receptor binding; molecular_function	GO:0005515; protein binding; molecular_function	GO:0042802; identical protein binding; molecular_function
i2_HQ_LWC_c69734/f2p4/2443	K09553	1.75724	NA	NA	GO:0005515; protein binding; molecular_function	GO:0033130; acetylcholine receptor binding; molecular_function	GO:0042802; identical protein binding; molecular_function	GO:0043495; protein anchor; molecular_function	GO:0007268; synaptic transmission; biological_process
i2_HQ_LWC_c69799/f2p1/2652	K03283	2.16792	NA	1.06452	GO:0016787; hydrolase activity; molecular_function	GO:0016773; phosphotransferase activity, alcohol group as acceptor; molecular_function	GO:0000902; cell morphogenesis; biological_process	GO:0005975; carbohydrate metabolic process; biological_process
i2_HQ_LWC_c69813/f2p0/2463	NA	NA	1.00426	1.08953	NA
i2_HQ_LWC_c69959/f2p0/2126	NA	-1.45248	NA	NA	GO:0006810; transport; biological_process	GO:0005215; NA	GO:0016021; integral to membrane; cellular_component	GO:0055085; transmembrane transport; biological_process	GO:0016020; membrane; cellular_component
i2_HQ_LWC_c127713/f160p13/2173	K00128	NA	NA	-1.3424	GO:0055114; oxidation-reduction process; biological_process	GO:0016491; oxidoreductase activity; molecular_function	GO:0008152; NA
i2_HQ_LWC_c70129/f5p0/2254	NA	NA	NA	1.39585	GO:0005515; protein binding; molecular_function	GO:0008270; zinc ion binding; molecular_function
i2_HQ_LWC_c115686/f6p1/2103	K09589	NA	NA	-1.67574	GO:0055114; oxidation-reduction process; biological_process	GO:0016705; oxidoreductase activity, acting on paired donors, with incorporation or reduction of molecular oxygen; molecular_function	GO:0005506; iron ion binding; molecular_function	GO:0020037; heme binding; molecular_function
i2_HQ_LWC_c127737/f24p5/2757	NA	-1.72757	NA	-1.53387	GO:0030474; spindle pole body duplication; biological_process	GO:0005823; central plaque of spindle pole body; cellular_component	GO:0005515; protein binding; molecular_function	GO:0005200; structural constituent of cytoskeleton; molecular_function
i2_HQ_LWC_c97870/f3p2/2107	NA	-1.04099	-1.21074	-1.1244	GO:0008152; NA	GO:0003824; NA
i2_HQ_LWC_c70199/f3p4/2488	NA	NA	NA	-1.45647	GO:0042157; lipoprotein metabolic process; biological_process	GO:0005576; NA	GO:0008289; lipid binding; molecular_function	GO:0006869; lipid transport; biological_process
i2_HQ_LWC_c70274/f2p5/2337	K14137	NA	NA	2.40494	GO:0008318; protein prenyltransferase activity; molecular_function	GO:0018342; protein prenylation; biological_process
i2_HQ_LWC_c98031/f9p2/2034	K03106	-1.00107	NA	NA	GO:0016301; kinase activity; molecular_function	GO:0006614; SRP-dependent cotranslational protein targeting to membrane; biological_process	GO:0003677; DNA binding; molecular_function	GO:0003724; RNA helicase activity; molecular_function	GO:0006000; fructose metabolic process; biological_process	GO:0048500; signal recognition particle; cellular_component	GO:0003723; RNA binding; molecular_function	GO:0016787; hydrolase activity; molecular_function	GO:0005524; ATP binding; molecular_function	GO:0003873; 6-phosphofructo-2-kinase activity; molecular_function	GO:0005525; GTP binding; molecular_function	GO:0008312; 7S RNA binding; molecular_function	GO:0098519; NA
i2_HQ_LWC_c98078/f5p4/2058	NA	-1.23307	NA	NA	NA
i2_HQ_LWC_c98121/f3p1/2110	NA	NA	NA	1.89709	GO:0006810; transport; biological_process	GO:0009403; toxin biosynthetic process; biological_process	GO:0005215; NA	GO:0016020; membrane; cellular_component
i2_HQ_LWC_c127771/f47p5/2952	NA	-1.97696	NA	NA	GO:0005515; protein binding; molecular_function
i2_HQ_LWC_c70668/f2p11/2378	K01858	3.29504	NA	NA	GO:0008654; phospholipid biosynthetic process; biological_process	GO:0006021; inositol biosynthetic process; biological_process	GO:0004512; inositol-3-phosphate synthase activity; molecular_function
i2_HQ_LWC_c115701/f13p9/2247	NA	NA	NA	-2.25759	GO:0006810; transport; biological_process	GO:0005215; NA	GO:0016021; integral to membrane; cellular_component	GO:0055085; transmembrane transport; biological_process	GO:0016020; membrane; cellular_component
i2_HQ_LWC_c115753/f10p0/2566	NA	-1.68036	-1.01486	-1.23084	GO:0055085; transmembrane transport; biological_process
i2_HQ_LWC_c115757/f3p0/2192	NA	NA	NA	1.33455	NA
i2_HQ_LWC_c115780/f6p0/2325	NA	NA	NA	-1.93048	NA
i2_HQ_LWC_c98647/f82p8/2480	NA	2.62808	1.79121	1.72473	GO:0006508; proteolysis; biological_process	GO:0047487; oligogalacturonide lyase activity; molecular_function	GO:0005515; protein binding; molecular_function	GO:0045490; pectin catabolic process; biological_process
i2_HQ_LWC_c71235/f2p1/2300	NA	NA	-1.31721	NA	NA
i2_HQ_LWC_c71269/f2p2/2225	K00895	NA	-1.60861	-2.47323	GO:0006935; chemotaxis; biological_process	GO:0006364; rRNA processing; biological_process	GO:0009425; bacterial-type flagellum basal body; cellular_component	GO:0006096; glycolysis; biological_process	GO:0003872; 6-phosphofructokinase activity; molecular_function	GO:0071973; bacterial-type flagellar cell motility; biological_process
i2_HQ_LWC_c81638/f2p7/2707	K01897	3.7727	NA	NA	GO:0008152; NA	GO:0003824; NA	GO:0005515; protein binding; molecular_function
i2_HQ_LWC_c115793/f12p2/2344	NA	NA	NA	1.02716	GO:0004672; protein kinase activity; molecular_function	GO:0005524; ATP binding; molecular_function	GO:0006468; protein phosphorylation; biological_process
i2_HQ_LWC_c81649/f2p2/2671	NA	NA	NA	-3.26529	GO:0016773; phosphotransferase activity, alcohol group as acceptor; molecular_function	GO:0006468; protein phosphorylation; biological_process	GO:0016020; membrane; cellular_component	GO:0005524; ATP binding; molecular_function	GO:0030247; polysaccharide binding; molecular_function	GO:0004672; protein kinase activity; molecular_function
i2_HQ_LWC_c115794/f67p22/2580	K03798	NA	NA	-1.69042	GO:0016301; kinase activity; molecular_function	GO:0006508; proteolysis; biological_process	GO:0004222; metalloendopeptidase activity; molecular_function	GO:0008270; zinc ion binding; molecular_function	GO:0009378; four-way junction helicase activity; molecular_function	GO:0006281; DNA repair; biological_process	GO:0002949; NA	GO:0016887; ATPase activity; molecular_function	GO:0005524; ATP binding; molecular_function	GO:0006355; regulation of transcription, DNA-dependent; biological_process	GO:0003678; DNA helicase activity; molecular_function	GO:0006310; DNA recombination; biological_process	GO:0008134; transcription factor binding; molecular_function	GO:0016021; integral to membrane; cellular_component
i2_HQ_LWC_c115799/f4p2/2072	NA	NA	1.0615	1.26818	GO:0005215; NA	GO:0006810; transport; biological_process	GO:0016021; integral to membrane; cellular_component	GO:0055085; transmembrane transport; biological_process	GO:0016020; membrane; cellular_component
i2_HQ_LWC_c81684/f2p2/2601	NA	NA	NA	3.78834	GO:0005515; protein binding; molecular_function
i2_HQ_LWC_c71548/f2p0/2659	NA	NA	NA	1.36994	GO:0008270; zinc ion binding; molecular_function
i2_HQ_LWC_c127924/f3p2/2178	K00873	NA	NA	-1.07764	GO:0032922; circadian regulation of gene expression; biological_process	GO:0004743; pyruvate kinase activity; molecular_function	GO:0003824; NA	GO:0000287; magnesium ion binding; molecular_function	GO:0030955; potassium ion binding; molecular_function	GO:0000976; transcription regulatory region sequence-specific DNA binding; molecular_function	GO:0006096; glycolysis; biological_process
i2_HQ_LWC_c73002/f15p0/2243	K13412	-1.10312	NA	NA	GO:0005515; protein binding; molecular_function	GO:0016020; membrane; cellular_component	GO:0006468; protein phosphorylation; biological_process	GO:0005509; calcium ion binding; molecular_function	GO:0004672; protein kinase activity; molecular_function	GO:0016773; phosphotransferase activity, alcohol group as acceptor; molecular_function	GO:0005524; ATP binding; molecular_function	GO:0005578; proteinaceous extracellular matrix; cellular_component	GO:0007165; signal transduction; biological_process
i2_HQ_LWC_c98732/f325p0/2283	K02112	NA	-4.65374	NA	GO:0015992; proton transport; biological_process	GO:0003724; RNA helicase activity; molecular_function	GO:0046034; ATP metabolic process; biological_process	GO:0003723; RNA binding; molecular_function	GO:0016887; ATPase activity; molecular_function	GO:0005524; ATP binding; molecular_function	GO:0005525; GTP binding; molecular_function	GO:0003924; GTPase activity; molecular_function
i2_HQ_LWC_c73737/f4p1/2075	NA	NA	NA	-1.46281	GO:0016592; mediator complex; cellular_component	GO:0005219; ryanodine-sensitive calcium-release channel activity; molecular_function	GO:0016485; protein processing; biological_process	GO:0046658; anchored to plasma membrane; cellular_component	GO:0006357; regulation of transcription from RNA polymerase II promoter; biological_process	GO:0001104; RNA polymerase II transcription cofactor activity; molecular_function	GO:0006874; cellular calcium ion homeostasis; biological_process	GO:0051716; cellular response to stimulus; biological_process	GO:0004190; aspartic-type endopeptidase activity; molecular_function	GO:0016021; integral to membrane; cellular_component
i2_HQ_LWC_c81717/f2p2/2835	K01968	NA	NA	-2.71367	GO:0008716; D-alanine-D-alanine ligase activity; molecular_function	GO:0005524; ATP binding; molecular_function	GO:0046872; metal ion binding; molecular_function
i2_HQ_LWC_c73870/f3p4/2031	K00130	NA	NA	-1.65702	GO:0055114; oxidation-reduction process; biological_process	GO:0016491; oxidoreductase activity; molecular_function	GO:0008152; NA
i2_HQ_LWC_c115875/f5p1/2127	K03327	NA	NA	-1.27026	GO:0055085; transmembrane transport; biological_process	GO:0016020; membrane; cellular_component	GO:0015238; drug transmembrane transporter activity; molecular_function	GO:0006855; drug transmembrane transport; biological_process	GO:0015297; antiporter activity; molecular_function
i2_HQ_LWC_c81727/f2p1/2145	NA	-2.99897	-2.58192	NA	GO:0005506; iron ion binding; molecular_function	GO:0020037; heme binding; molecular_function	GO:0016705; oxidoreductase activity, acting on paired donors, with incorporation or reduction of molecular oxygen; molecular_function	GO:0055114; oxidation-reduction process; biological_process
i2_HQ_LWC_c73989/f3p0/2056	NA	NA	NA	3.22577	GO:0005975; carbohydrate metabolic process; biological_process	GO:0004650; polygalacturonase activity; molecular_function
i2_HQ_LWC_c74071/f2p1/2106	NA	1.17412	NA	NA	NA
i2_HQ_LWC_c128046/f10p4/2060	NA	NA	NA	-3.31015	GO:0016846; carbon-sulfur lyase activity; molecular_function	GO:0030170; pyridoxal phosphate binding; molecular_function	GO:0009058; biosynthetic process; biological_process
i2_HQ_LWC_c81753/f2p0/2909	NA	NA	NA	-1.37011	GO:0020037; heme binding; molecular_function
i2_HQ_LWC_c115901/f4p1/2092	K09499	2.43162	2.57356	1.87134	GO:0005524; ATP binding; molecular_function
i2_HQ_LWC_c74125/f2p2/2065	NA	NA	NA	8.06005	GO:0005524; ATP binding; molecular_function	GO:0004672; protein kinase activity; molecular_function	GO:0006468; protein phosphorylation; biological_process
i2_HQ_LWC_c115933/f4p3/2106	NA	1.0907	NA	NA	GO:0020037; heme binding; molecular_function	GO:0005506; iron ion binding; molecular_function	GO:0055114; oxidation-reduction process; biological_process	GO:0016705; oxidoreductase activity, acting on paired donors, with incorporation or reduction of molecular oxygen; molecular_function
i2_HQ_LWC_c128104/f5p6/2032	NA	NA	NA	-1.50909	GO:0004553; hydrolase activity, hydrolyzing O-glycosyl compounds; molecular_function	GO:0005975; carbohydrate metabolic process; biological_process	GO:0005515; protein binding; molecular_function
i2_HQ_LWC_c128110/f4p1/2127	NA	NA	-1.22992	-1.3468	NA
i2_HQ_LWC_c115952/f5p3/2214	K01969	1.28912	NA	NA	NA
i2_HQ_LWC_c115956/f6p3/2132	K01835	-1.12532	NA	NA	GO:0016868; intramolecular transferase activity, phosphotransferases; molecular_function	GO:0071704; organic substance metabolic process; biological_process	GO:0005975; carbohydrate metabolic process; biological_process
i2_HQ_LWC_c74158/f2p2/2213	K14272	-1.01528	NA	NA	GO:0009058; biosynthetic process; biological_process	GO:0030170; pyridoxal phosphate binding; molecular_function
i2_HQ_LWC_c128143/f4p2/2622	NA	1.29608	NA	NA	GO:0005524; ATP binding; molecular_function	GO:0004672; protein kinase activity; molecular_function	GO:0006468; protein phosphorylation; biological_process	GO:0005515; protein binding; molecular_function
i2_HQ_LWC_c74193/f2p2/2076	NA	-1.80103	NA	NA	GO:0006810; transport; biological_process	GO:0005215; NA	GO:0016020; membrane; cellular_component
i2_HQ_LWC_c115980/f23p5/2144	NA	NA	NA	-1.86791	GO:0016021; integral to membrane; cellular_component	GO:0055085; transmembrane transport; biological_process
i2_HQ_LWC_c81791/f2p6/2821	NA	NA	NA	-1.9493	GO:0006468; protein phosphorylation; biological_process	GO:0004842; ubiquitin-protein ligase activity; molecular_function	GO:0006950; response to stress; biological_process	GO:0005524; ATP binding; molecular_function	GO:0016567; protein ubiquitination; biological_process	GO:0004672; protein kinase activity; molecular_function
i2_HQ_LWC_c116001/f32p8/2693	K12118	NA	NA	20.8087	NA
i2_HQ_LWC_c81823/f2p1/2385	NA	NA	NA	-1.98541	NA
i2_HQ_LWC_c116003/f4p0/2090	K07277	NA	1.46606	1.49914	GO:0003677; DNA binding; molecular_function	GO:0003682; chromatin binding; molecular_function	GO:0000775; chromosome, centromeric region; cellular_component	GO:0019867; outer membrane; cellular_component	GO:0005634; nucleus; cellular_component
i2_HQ_LWC_c116006/f6p3/2108	K03327	NA	-1.13071	-1.19163	GO:0015238; drug transmembrane transporter activity; molecular_function	GO:0016020; membrane; cellular_component	GO:0055085; transmembrane transport; biological_process	GO:0015297; antiporter activity; molecular_function	GO:0006855; drug transmembrane transport; biological_process
i2_HQ_LWC_c116031/f46p0/2494	K01610	NA	NA	-1.99218	GO:0006094; gluconeogenesis; biological_process	GO:0004612; phosphoenolpyruvate carboxykinase (ATP) activity; molecular_function	GO:0005524; ATP binding; molecular_function
i2_HQ_LWC_c128285/f17p0/2143	NA	-1.10251	NA	-1.0917	NA
i2_HQ_LWC_c116095/f7p7/2129	K12483	NA	NA	-1.63431	GO:0005515; protein binding; molecular_function	GO:0005525; GTP binding; molecular_function	GO:0002949; NA	GO:0007264; small GTPase mediated signal transduction; biological_process	GO:0005509; calcium ion binding; molecular_function
i2_HQ_LWC_c100251/f2p5/2350	K01209	1.6923	2.34859	2.27077	GO:0046556; alpha-N-arabinofuranosidase activity; molecular_function	GO:0016798; hydrolase activity, acting on glycosyl bonds; molecular_function	GO:0046373; L-arabinose metabolic process; biological_process
i2_HQ_LWC_c116132/f2p1/2073	NA	NA	NA	-2.71034	NA
i2_HQ_LWC_c116137/f2p0/2085	NA	NA	1.02428	NA	NA
i2_HQ_LWC_c123403/f3p2/1945	NA	-2.77896	-3.07223	-3.39932	GO:0022857; transmembrane transporter activity; molecular_function	GO:0055085; transmembrane transport; biological_process	GO:0016021; integral to membrane; cellular_component
i2_HQ_LWC_c123475/f2p0/2052	K03294	-1.98039	NA	-2.60185	GO:0055085; transmembrane transport; biological_process	GO:0016020; membrane; cellular_component	GO:0016021; integral to membrane; cellular_component	GO:0003333; amino acid transmembrane transport; biological_process	GO:0009847; spore germination; biological_process	GO:0006810; transport; biological_process	GO:0015171; amino acid transmembrane transporter activity; molecular_function
i2_HQ_LWC_c128413/f119p8/2167	NA	NA	-1.18319	-1.87805	GO:0005506; iron ion binding; molecular_function	GO:0020037; heme binding; molecular_function	GO:0055114; oxidation-reduction process; biological_process	GO:0016705; oxidoreductase activity, acting on paired donors, with incorporation or reduction of molecular oxygen; molecular_function
i2_HQ_LWC_c130308/f2p3/2849	NA	NA	-4.50779	NA	GO:0015743; malate transport; biological_process
i2_HQ_LWC_c116266/f11p1/2135	NA	NA	NA	-2.57202	GO:0016021; integral to membrane; cellular_component	GO:0016020; membrane; cellular_component	GO:0055085; transmembrane transport; biological_process	GO:0006810; transport; biological_process	GO:0015171; amino acid transmembrane transporter activity; molecular_function	GO:0009847; spore germination; biological_process	GO:0003333; amino acid transmembrane transport; biological_process
i2_HQ_LWC_c116271/f6p3/2519	NA	-1.25429	-1.55655	-1.56356	GO:0019079; viral genome replication; biological_process	GO:0003924; GTPase activity; molecular_function	GO:0005525; GTP binding; molecular_function	GO:0016021; integral to membrane; cellular_component	GO:0005249; voltage-gated potassium channel activity; molecular_function	GO:0005524; ATP binding; molecular_function	GO:0016887; ATPase activity; molecular_function	GO:0016020; membrane; cellular_component	GO:0006813; potassium ion transport; biological_process	GO:0030337; DNA polymerase processivity factor activity; molecular_function	GO:0030955; potassium ion binding; molecular_function
i2_HQ_LWC_c116276/f15p5/2215	K09458	NA	-1.18267	NA	GO:0016747; transferase activity, transferring acyl groups other than amino-acyl groups; molecular_function	GO:0008152; NA
i2_HQ_LWC_c116277/f6p1/2150	NA	NA	NA	1.12804	GO:0005743; mitochondrial inner membrane; cellular_component	GO:0004129; cytochrome-c oxidase activity; molecular_function
i2_HQ_LWC_c128464/f4p2/2051	K00294	1.04638	NA	NA	GO:0008152; NA	GO:0016491; oxidoreductase activity; molecular_function	GO:0055114; oxidation-reduction process; biological_process
i2_HQ_LWC_c116329/f3p0/2149	NA	-1.02374	NA	-1.08498	GO:0005515; protein binding; molecular_function
i2_HQ_LWC_c83706/f3p0/2182	NA	NA	NA	1.45636	GO:0006468; protein phosphorylation; biological_process	GO:0005524; ATP binding; molecular_function	GO:0004672; protein kinase activity; molecular_function
i2_HQ_LWC_c128496/f23p10/2274	K17839	-1.48193	NA	-1.52562	GO:0016491; oxidoreductase activity; molecular_function	GO:0050660; flavin adenine dinucleotide binding; molecular_function	GO:0055114; oxidation-reduction process; biological_process	GO:0071949; FAD binding; molecular_function	GO:0008033; tRNA processing; biological_process
i2_HQ_LWC_c83886/f2p4/2508	NA	1.78216	NA	2.37012	NA
i2_HQ_LWC_c100664/f4p5/2401	K05909	NA	NA	-1.15533	GO:0005507; copper ion binding; molecular_function	GO:0055114; oxidation-reduction process; biological_process	GO:0016491; oxidoreductase activity; molecular_function
i2_HQ_LWC_c84334/f2p2/2405	NA	-2.3805	NA	NA	GO:0016787; hydrolase activity; molecular_function
i2_HQ_LWC_c84353/f2p0/2134	NA	NA	2.7469	NA	GO:0034755; iron ion transmembrane transport; biological_process	GO:0005381; iron ion transmembrane transporter activity; molecular_function	GO:0016021; integral to membrane; cellular_component
i2_HQ_LWC_c128563/f15p0/2738	K01507	NA	NA	-2.90848	GO:0016020; membrane; cellular_component	GO:0004427; inorganic diphosphatase activity; molecular_function	GO:0015992; proton transport; biological_process	GO:0009678; hydrogen-translocating pyrophosphatase activity; molecular_function
i2_HQ_LWC_c116445/f4p0/2247	NA	NA	NA	-1.09871	GO:0003677; DNA binding; molecular_function
i2_HQ_LWC_c100784/f2p10/2715	K00695	7.46744	-7.83517	NA	GO:0005985; sucrose metabolic process; biological_process	GO:0016157; sucrose synthase activity; molecular_function
i3_HQ_LWC_c1235/f16p0/3547	K12818	NA	NA	1.28217	GO:0019079; viral genome replication; biological_process	GO:0008134; transcription factor binding; molecular_function	GO:0008026; ATP-dependent helicase activity; molecular_function	GO:0006355; regulation of transcription, DNA-dependent; biological_process	GO:0016887; ATPase activity; molecular_function	GO:0005524; ATP binding; molecular_function	GO:0006810; transport; biological_process	GO:0003676; nucleic acid binding; molecular_function	GO:0004386; helicase activity; molecular_function
i2_HQ_LWC_c116503/f7p8/2276	NA	1.38157	NA	NA	GO:0006810; transport; biological_process	GO:0005215; NA	GO:0016020; membrane; cellular_component
i3_HQ_LWC_c1385/f13p0/3361	NA	-1.10376	NA	NA	GO:0004553; hydrolase activity, hydrolyzing O-glycosyl compounds; molecular_function	GO:0005975; carbohydrate metabolic process; biological_process
i2_HQ_LWC_c85309/f2p5/2835	K01657	1.22286	1.09623	1.28663	GO:0009058; biosynthetic process; biological_process
i2_HQ_LWC_c116524/f58p11/2175	K01648	NA	NA	-1.15139	GO:0048037; cofactor binding; molecular_function	GO:0008152; NA	GO:0003824; NA	GO:0046912; transferase activity, transferring acyl groups, acyl groups converted into alkyl on transfer; molecular_function
i3_HQ_LWC_c1471/f14p1/3501	NA	-1.27666	NA	NA	GO:0005694; chromosome; cellular_component	GO:0005525; GTP binding; molecular_function	GO:0003924; GTPase activity; molecular_function	GO:0051276; chromosome organization; biological_process	GO:0005515; protein binding; molecular_function	GO:0005524; ATP binding; molecular_function	GO:0016887; ATPase activity; molecular_function
i2_HQ_LWC_c100859/f2p3/2422	NA	2.78615	NA	NA	GO:0006355; regulation of transcription, DNA-dependent; biological_process	GO:0003677; DNA binding; molecular_function
i2_HQ_LWC_c116548/f4p0/2111	NA	-1.23489	NA	-1.7777	GO:0003677; DNA binding; molecular_function	GO:0005672; transcription factor TFIIA complex; cellular_component	GO:0006367; transcription initiation from RNA polymerase II promoter; biological_process
i3_HQ_LWC_c1558/f6p0/3272	NA	NA	NA	1.70025	NA
i3_HQ_LWC_c1559/f8p2/3251	NA	NA	NA	-2.85694	GO:0004672; protein kinase activity; molecular_function	GO:0005524; ATP binding; molecular_function	GO:0005515; protein binding; molecular_function	GO:0006468; protein phosphorylation; biological_process
i2_HQ_LWC_c126507/f10p3/2223	K00895	NA	-1.31123	-1.23596	GO:0006096; glycolysis; biological_process	GO:0003872; 6-phosphofructokinase activity; molecular_function
i2_HQ_LWC_c126511/f10p1/2453	K06276	NA	NA	1.05207	GO:0005524; ATP binding; molecular_function	GO:0004672; protein kinase activity; molecular_function	GO:0006468; protein phosphorylation; biological_process
i3_HQ_LWC_c1570/f9p0/3738	NA	1.23527	NA	NA	GO:0005515; protein binding; molecular_function	GO:0006468; protein phosphorylation; biological_process	GO:0004672; protein kinase activity; molecular_function	GO:0005524; ATP binding; molecular_function
i2_HQ_LWC_c126521/f2p1/2228	NA	-1.2524	NA	-1.98421	GO:0005634; nucleus; cellular_component	GO:0008270; zinc ion binding; molecular_function	GO:0003677; DNA binding; molecular_function	GO:0045893; positive regulation of transcription, DNA-dependent; biological_process
i2_HQ_LWC_c100922/f2p1/2635	NA	NA	NA	1.43935	GO:0007155; cell adhesion; biological_process	GO:0005173; stem cell factor receptor binding; molecular_function	GO:0016020; membrane; cellular_component
i2_HQ_LWC_c126533/f4p5/2097	K01188	-1.36372	NA	-1.63513	GO:0004553; hydrolase activity, hydrolyzing O-glycosyl compounds; molecular_function	GO:0005975; carbohydrate metabolic process; biological_process
i3_HQ_LWC_c1642/f9p0/3229	K10251	-2.40863	-2.37157	-2.70696	GO:0055114; oxidation-reduction process; biological_process	GO:0016491; oxidoreductase activity; molecular_function	GO:0003857; 3-hydroxyacyl-CoA dehydrogenase activity; molecular_function	GO:0006631; fatty acid metabolic process; biological_process
i3_HQ_LWC_c1649/f12p0/3269	NA	NA	NA	3.90076	GO:0005524; ATP binding; molecular_function	GO:0004672; protein kinase activity; molecular_function	GO:0006468; protein phosphorylation; biological_process	GO:0005515; protein binding; molecular_function
i2_HQ_LWC_c116653/f3p0/2122	NA	NA	2.48926	NA	GO:0005576; NA	GO:0042157; lipoprotein metabolic process; biological_process	GO:0006950; response to stress; biological_process	GO:0006869; lipid transport; biological_process	GO:0008289; lipid binding; molecular_function
i3_HQ_LWC_c1662/f6p3/3858	NA	NA	-1.48063	NA	GO:0046872; metal ion binding; molecular_function
i3_HQ_LWC_c1688/f10p4/3268	NA	NA	NA	-1.95777	GO:0043531; ADP binding; molecular_function	GO:0005515; protein binding; molecular_function
i2_HQ_LWC_c116705/f11p1/2220	NA	-1.37052	NA	NA	GO:0005515; protein binding; molecular_function
i2_HQ_LWC_c116726/f13p0/2493	K00278	-1.84078	NA	NA	GO:0016491; oxidoreductase activity; molecular_function	GO:0055114; oxidation-reduction process; biological_process
i2_HQ_LWC_c116765/f25p3/2936	K03549	-1.47145	-1.34104	-1.48934	GO:0015079; potassium ion transmembrane transporter activity; molecular_function	GO:0016020; membrane; cellular_component	GO:0071805; potassium ion transmembrane transport; biological_process
i2_HQ_LWC_c87850/f2p0/2465	NA	1.09196	NA	NA	GO:0003677; DNA binding; molecular_function	GO:0006260; DNA replication; biological_process	GO:0043140; ATP-dependent 3'-5' DNA helicase activity; molecular_function	GO:0045892; negative regulation of transcription, DNA-dependent; biological_process	GO:0006281; DNA repair; biological_process
i2_HQ_LWC_c116802/f8p1/2082	NA	NA	NA	1.01883	NA
i2_HQ_LWC_c126633/f2p1/2377	NA	NA	-1.83294	NA	GO:0006352; transcription initiation, DNA-dependent; biological_process	GO:0016987; sigma factor activity; molecular_function	GO:0003700; sequence-specific DNA binding transcription factor activity; molecular_function	GO:0006355; regulation of transcription, DNA-dependent; biological_process	GO:0003677; DNA binding; molecular_function
i2_HQ_LWC_c116839/f10p3/2198	NA	NA	NA	-2.14804	GO:0055085; transmembrane transport; biological_process	GO:0016021; integral to membrane; cellular_component	GO:0022857; transmembrane transporter activity; molecular_function
i2_HQ_LWC_c116840/f12p3/2135	NA	2.0256	1.48548	1.8589	GO:0016021; integral to membrane; cellular_component
i2_HQ_LWC_c116844/f8p3/2207	NA	NA	-1.26851	-2.08176	GO:0004190; aspartic-type endopeptidase activity; molecular_function	GO:0006629; lipid metabolic process; biological_process	GO:0006508; proteolysis; biological_process	GO:0030436; asexual sporulation; biological_process
i2_HQ_LWC_c88711/f2p11/2621	K11886	-1.51525	-1.17045	NA	GO:0043248; proteasome assembly; biological_process	GO:0032947; protein complex scaffold; molecular_function
i3_HQ_LWC_c1763/f7p4/3245	K09338	NA	NA	1.04763	GO:0008289; lipid binding; molecular_function	GO:0006355; regulation of transcription, DNA-dependent; biological_process	GO:0006914; autophagy; biological_process	GO:0003677; DNA binding; molecular_function	GO:0006260; DNA replication; biological_process	GO:0006313; transposition, DNA-mediated; biological_process	GO:0004803; transposase activity; molecular_function
i2_HQ_LWC_c126668/f2p1/2509	NA	NA	-1.27901	NA	GO:0008152; NA	GO:0005524; ATP binding; molecular_function	GO:0004672; protein kinase activity; molecular_function	GO:0016597; amino acid binding; molecular_function	GO:0006468; protein phosphorylation; biological_process
i2_HQ_LWC_c89194/f2p0/2603	NA	NA	NA	-1.26189	NA
i3_HQ_LWC_c1783/f6p0/3365	NA	NA	1.38431	1.03752	GO:0043531; ADP binding; molecular_function	GO:0016887; ATPase activity; molecular_function	GO:0005524; ATP binding; molecular_function	GO:0005515; protein binding; molecular_function
i2_HQ_LWC_c103955/f2p0/2145	NA	1.83357	NA	1.62046	GO:0005975; carbohydrate metabolic process; biological_process	GO:0004553; hydrolase activity, hydrolyzing O-glycosyl compounds; molecular_function
i3_HQ_LWC_c1801/f9p0/3185	NA	-1.31383	-1.11872	NA	NA
i2_HQ_LWC_c104103/f2p3/2713	K00703	NA	-1.16157	NA	NA
i3_HQ_LWC_c1825/f5p0/3927	NA	-1.21167	NA	NA	NA
i2_HQ_LWC_c89860/f2p1/2137	NA	NA	NA	1.34312	NA
i2_HQ_LWC_c89903/f2p1/2365	K17469	-1.55163	NA	NA	GO:0015116; sulfate transmembrane transporter activity; molecular_function	GO:0019867; outer membrane; cellular_component	GO:0008272; sulfate transport; biological_process	GO:0016021; integral to membrane; cellular_component	GO:0000746; conjugation; biological_process
i3_HQ_LWC_c1827/f4p3/3658	K20221	NA	NA	1.18433	GO:0008536; Ran GTPase binding; molecular_function	GO:0005515; protein binding; molecular_function	GO:0006886; intracellular protein transport; biological_process	GO:0004674; protein serine/threonine kinase activity; molecular_function
i2_HQ_LWC_c90266/f2p1/2703	NA	NA	NA	1.40124	GO:0016020; membrane; cellular_component	GO:0016760; cellulose synthase (UDP-forming) activity; molecular_function	GO:0030244; cellulose biosynthetic process; biological_process
i2_HQ_LWC_c129180/f2p6/2401	NA	NA	NA	-4.00906	NA
i2_HQ_LWC_c126707/f9p17/2641	K09487	3.19286	2.00773	2.81179	GO:0005524; ATP binding; molecular_function	GO:0051082; unfolded protein binding; molecular_function	GO:0006457; protein folding; biological_process	GO:0006950; response to stress; biological_process
i2_HQ_LWC_c117389/f4p3/2530	NA	10.3994	NA	2.94616	NA
i2_HQ_LWC_c126710/f6p9/2521	NA	-1.50881	NA	NA	GO:0005515; protein binding; molecular_function
i2_HQ_LWC_c126724/f6p2/2161	K14682	NA	1.40479	1.6052	GO:0008080; N-acetyltransferase activity; molecular_function
i2_HQ_LWC_c106750/f2p3/2733	NA	-1.44339	NA	NA	NA
i2_HQ_LWC_c126730/f10p4/2451	K14486	NA	1.57143	2.06636	GO:0005634; nucleus; cellular_component	GO:0006355; regulation of transcription, DNA-dependent; biological_process	GO:0003677; DNA binding; molecular_function	GO:0009725; response to hormone stimulus; biological_process
i3_HQ_LWC_c1888/f9p0/3474	NA	NA	NA	1.99696	GO:0008270; zinc ion binding; molecular_function
i2_HQ_LWC_c107167/f2p7/2135	K15397	2.75429	NA	NA	GO:0006633; fatty acid biosynthetic process; biological_process	GO:0016020; membrane; cellular_component	GO:0016747; transferase activity, transferring acyl groups other than amino-acyl groups; molecular_function
i2_HQ_LWC_c126743/f9p5/2196	NA	1.90996	NA	NA	GO:0006508; proteolysis; biological_process	GO:0005622; intracellular; cellular_component	GO:0004177; aminopeptidase activity; molecular_function
i2_HQ_LWC_c92143/f3p1/2044	NA	-1.02202	NA	NA	NA
i2_HQ_LWC_c117594/f7p1/2068	K00873	-1.83745	NA	NA	GO:0004743; pyruvate kinase activity; molecular_function	GO:0006096; glycolysis; biological_process	GO:0055114; oxidation-reduction process; biological_process	GO:0000287; magnesium ion binding; molecular_function	GO:0003824; NA	GO:0030955; potassium ion binding; molecular_function
i3_HQ_LWC_c1916/f6p0/3567	K18757	NA	NA	1.32609	NA
i2_HQ_LWC_c117596/f7p2/2080	NA	NA	NA	-1.01847	NA
i2_HQ_LWC_c117598/f7p2/2044	NA	1.29806	NA	NA	NA
i2_HQ_LWC_c117606/f6p4/2067	NA	-1.1662	NA	NA	GO:0016407; acetyltransferase activity; molecular_function
i2_HQ_LWC_c117616/f7p2/2043	K13648	1.6526	1.16213	1.02389	GO:0005515; protein binding; molecular_function	GO:0016757; transferase activity, transferring glycosyl groups; molecular_function
i2_HQ_LWC_c117627/f5p0/2035	NA	3.4903	1.72354	2.01481	GO:0005524; ATP binding; molecular_function	GO:0043565; sequence-specific DNA binding; molecular_function
i2_HQ_LWC_c107748/f2p3/2806	K12817	1.82143	2.28364	NA	GO:0008380; RNA splicing; biological_process	GO:0005681; spliceosomal complex; cellular_component
i2_HQ_LWC_c107914/f2p2/2349	NA	NA	NA	-1.42813	GO:0015689; molybdate ion transport; biological_process	GO:0009306; protein secretion; biological_process	GO:0016021; integral to membrane; cellular_component	GO:0015098; molybdate ion transmembrane transporter activity; molecular_function
i3_HQ_LWC_c1932/f4p0/3420	K01595	NA	1.20541	NA	GO:0006099; tricarboxylic acid cycle; biological_process	GO:0008964; phosphoenolpyruvate carboxylase activity; molecular_function	GO:0015977; carbon fixation; biological_process
i2_HQ_LWC_c108455/f3p3/2300	NA	-1.42905	NA	-2.30854	GO:0007010; cytoskeleton organization; biological_process	GO:0016021; integral to membrane; cellular_component	GO:0008017; microtubule binding; molecular_function
i2_HQ_LWC_c92257/f3p0/2067	NA	1.30501	1.37613	NA	GO:0006810; transport; biological_process	GO:0005215; NA	GO:0016020; membrane; cellular_component
i2_HQ_LWC_c92259/f3p0/2060	K18810	1.87144	2.01816	1.92895	GO:0005634; nucleus; cellular_component
i2_HQ_LWC_c92288/f3p1/2066	K10389	NA	NA	1.12019	GO:0003924; GTPase activity; molecular_function
i2_HQ_LWC_c117708/f7p2/2065	NA	NA	-2.09237	-2.26133	GO:0005215; NA	GO:0006810; transport; biological_process	GO:0001772; immunological synapse; cellular_component	GO:0016020; membrane; cellular_component	GO:0055085; transmembrane transport; biological_process	GO:0016021; integral to membrane; cellular_component	GO:0097197; NA
i2_HQ_LWC_c117719/f91p7/2803	NA	NA	NA	-1.24298	GO:0003677; DNA binding; molecular_function	GO:0006355; regulation of transcription, DNA-dependent; biological_process
i3_HQ_LWC_c1968/f7p1/3928	K05391	NA	NA	2.02196	GO:0006811; ion transport; biological_process	GO:0005216; ion channel activity; molecular_function	GO:0016020; membrane; cellular_component	GO:0055085; transmembrane transport; biological_process
i3_HQ_LWC_c1976/f3p4/3294	NA	1.81403	1.94855	2.43646	GO:0005975; carbohydrate metabolic process; biological_process	GO:0004565; beta-galactosidase activity; molecular_function	GO:0030246; carbohydrate binding; molecular_function	GO:0009341; beta-galactosidase complex; cellular_component
i3_HQ_LWC_c1980/f5p0/3424	K10706	NA	NA	-1.28401	GO:0003677; DNA binding; molecular_function	GO:0016787; hydrolase activity; molecular_function	GO:0005524; ATP binding; molecular_function
i2_HQ_LWC_c129475/f4p6/2702	K05658	-1.13102	-1.00141	-1.10556	GO:0031683; G-protein beta/gamma-subunit complex binding; molecular_function	GO:0019001; guanyl nucleotide binding; molecular_function	GO:0016301; kinase activity; molecular_function	GO:0007186; G-protein coupled receptor protein signaling pathway; biological_process	GO:0003676; nucleic acid binding; molecular_function	GO:0004871; signal transducer activity; molecular_function	GO:0042626; ATPase activity, coupled to transmembrane movement of substances; molecular_function	GO:0006810; transport; biological_process	GO:0005524; ATP binding; molecular_function	GO:0016887; ATPase activity; molecular_function	GO:0016021; integral to membrane; cellular_component	GO:0055085; transmembrane transport; biological_process	GO:0003924; GTPase activity; molecular_function	GO:0005525; GTP binding; molecular_function
i2_HQ_LWC_c92396/f2p1/2072	K13681	NA	2.45678	NA	GO:0042546; cell wall biogenesis; biological_process	GO:0016021; integral to membrane; cellular_component	GO:0005886; plasma membrane; cellular_component	GO:0016020; membrane; cellular_component	GO:0008107; galactoside 2-alpha-L-fucosyltransferase activity; molecular_function
i2_HQ_LWC_c92400/f2p2/2051	K19355	-1.57573	NA	NA	GO:0009341; beta-galactosidase complex; cellular_component	GO:0055114; oxidation-reduction process; biological_process	GO:0004565; beta-galactosidase activity; molecular_function	GO:0008121; ubiquinol-cytochrome-c reductase activity; molecular_function	GO:0005975; carbohydrate metabolic process; biological_process	GO:0004553; hydrolase activity, hydrolyzing O-glycosyl compounds; molecular_function
i3_HQ_LWC_c2011/f5p0/3249	K00799	NA	NA	-1.37245	GO:0005515; protein binding; molecular_function
i2_HQ_LWC_c118199/f13p8/2321	NA	NA	NA	-1.72883	GO:0005515; protein binding; molecular_function	GO:0015886; heme transport; biological_process	GO:0015232; heme transporter activity; molecular_function
i2_HQ_LWC_c118246/f3p2/2484	K11593	NA	NA	-1.3389	GO:0005515; protein binding; molecular_function	GO:0003676; nucleic acid binding; molecular_function
i3_HQ_LWC_c2036/f4p7/3416	NA	-2.0386	NA	NA	GO:0005524; ATP binding; molecular_function	GO:0004672; protein kinase activity; molecular_function	GO:0006468; protein phosphorylation; biological_process	GO:0005515; protein binding; molecular_function
i3_HQ_LWC_c2039/f9p3/3298	K02357	NA	NA	1.24376	GO:0003746; translation elongation factor activity; molecular_function	GO:0003676; nucleic acid binding; molecular_function	GO:0005622; intracellular; cellular_component	GO:0003735; structural constituent of ribosome; molecular_function	GO:0006412; translation; biological_process	GO:0006414; translational elongation; biological_process
i3_HQ_LWC_c2046/f4p4/3522	NA	NA	NA	1.20928	GO:0003723; RNA binding; molecular_function
i2_HQ_LWC_c110784/f6p0/2064	K09587	1.1847	NA	NA	GO:0016705; oxidoreductase activity, acting on paired donors, with incorporation or reduction of molecular oxygen; molecular_function	GO:0055114; oxidation-reduction process; biological_process	GO:0005506; iron ion binding; molecular_function	GO:0020037; heme binding; molecular_function
i3_HQ_LWC_c2061/f4p2/3622	K11093	NA	NA	1.32344	NA
i3_HQ_LWC_c2062/f6p1/3821	NA	1.03313	NA	1.72632	NA
i2_HQ_LWC_c92480/f2p0/2126	NA	NA	NA	-2.57154	GO:0006468; protein phosphorylation; biological_process	GO:0005524; ATP binding; molecular_function	GO:0004672; protein kinase activity; molecular_function
i2_HQ_LWC_c126922/f10p0/2611	K01103	NA	-1.04546	NA	GO:2001070; NA	GO:0006000; fructose metabolic process; biological_process	GO:0005524; ATP binding; molecular_function	GO:0003873; 6-phosphofructo-2-kinase activity; molecular_function
i2_HQ_LWC_c111020/f4p3/2206	NA	NA	-1.28287	-2.54805	GO:0004144; diacylglycerol O-acyltransferase activity; molecular_function	GO:0045017; glycerolipid biosynthetic process; biological_process
i2_HQ_LWC_c92521/f2p3/2090	NA	3.18301	1.65937	3.3832	NA
i2_HQ_LWC_c92539/f2p0/2138	NA	NA	NA	-1.0476	NA
i2_HQ_LWC_c92559/f2p2/2095	NA	1.31302	NA	NA	NA
i3_HQ_LWC_c2098/f6p0/3414	K13457	NA	NA	1.11883	GO:0005515; protein binding; molecular_function	GO:0002949; NA	GO:0043531; ADP binding; molecular_function
i2_HQ_LWC_c119189/f3p8/2702	K01662	NA	-1.10741	NA	GO:0016624; oxidoreductase activity, acting on the aldehyde or oxo group of donors, disulfide as acceptor; molecular_function	GO:0008152; NA	GO:0008661; 1-deoxy-D-xylulose-5-phosphate synthase activity; molecular_function	GO:0003824; NA	GO:0030976; thiamine pyrophosphate binding; molecular_function	GO:0016114; terpenoid biosynthetic process; biological_process
i3_HQ_LWC_c5323/f2p3/3265	K01595	-5.70342	NA	NA	GO:0015977; carbon fixation; biological_process	GO:0008964; phosphoenolpyruvate carboxylase activity; molecular_function	GO:0006099; tricarboxylic acid cycle; biological_process
i2_HQ_LWC_c119196/f2p4/2208	K14506	-1.16457	NA	NA	NA
i2_HQ_LWC_c129679/f2p3/2183	K04733	NA	NA	-1.18151	GO:0004672; protein kinase activity; molecular_function	GO:0005524; ATP binding; molecular_function	GO:0006468; protein phosphorylation; biological_process
i3_HQ_LWC_c2169/f3p0/3639	NA	NA	1.15841	1.32294	NA
i3_HQ_LWC_c5475/f2p10/3561	K10398	NA	-1.77473	-1.15149	GO:0006606; protein import into nucleus; biological_process	GO:0019028; viral capsid; cellular_component	GO:0005524; ATP binding; molecular_function	GO:0003777; microtubule motor activity; molecular_function	GO:0005198; NA	GO:0019031; viral envelope; cellular_component	GO:0007018; microtubule-based movement; biological_process	GO:0008017; microtubule binding; molecular_function
i2_HQ_LWC_c127048/f4p7/2741	K15718	NA	NA	-2.59591	GO:0046872; metal ion binding; molecular_function	GO:0055114; oxidation-reduction process; biological_process	GO:0016702; oxidoreductase activity, acting on single donors with incorporation of molecular oxygen, incorporation of two atoms of oxygen; molecular_function
i3_HQ_LWC_c17746/f2p4/3304	NA	NA	NA	1.2262	NA
i3_HQ_LWC_c17749/f2p1/3431	K10406	NA	1.81573	2.07726	GO:0008017; microtubule binding; molecular_function	GO:0007018; microtubule-based movement; biological_process	GO:0003777; microtubule motor activity; molecular_function	GO:0006355; regulation of transcription, DNA-dependent; biological_process	GO:0006606; protein import into nucleus; biological_process	GO:0043565; sequence-specific DNA binding; molecular_function	GO:0003700; sequence-specific DNA binding transcription factor activity; molecular_function	GO:0005524; ATP binding; molecular_function
i2_HQ_LWC_c127061/f10p2/2252	K05909	NA	-6.07428	-4.57631	GO:0055114; oxidation-reduction process; biological_process	GO:0016491; oxidoreductase activity; molecular_function	GO:0005507; copper ion binding; molecular_function
i2_HQ_LWC_c127066/f12p6/2203	K05909	NA	NA	-5.05461	GO:0005507; copper ion binding; molecular_function	GO:0055114; oxidation-reduction process; biological_process	GO:0016491; oxidoreductase activity; molecular_function
i2_HQ_LWC_c127071/f2p2/2662	NA	NA	-2.68239	-3.46844	GO:0055085; transmembrane transport; biological_process	GO:0016021; integral to membrane; cellular_component	GO:0015299; solute:hydrogen antiporter activity; molecular_function	GO:0006812; cation transport; biological_process
i3_HQ_LWC_c2191/f2p0/3828	NA	1.05564	NA	NA	NA
i3_HQ_LWC_c17762/f2p0/3481	NA	-1.28304	NA	NA	NA
i3_HQ_LWC_c17767/f2p0/3418	K20607	-3.44155	NA	NA	GO:0006468; protein phosphorylation; biological_process	GO:0005524; ATP binding; molecular_function	GO:0004672; protein kinase activity; molecular_function
i2_HQ_LWC_c127082/f12p1/2898	K03347	-2.24834	NA	NA	GO:0031625; ubiquitin protein ligase binding; molecular_function	GO:0006355; regulation of transcription, DNA-dependent; biological_process	GO:0003677; DNA binding; molecular_function	GO:0006511; ubiquitin-dependent protein catabolic process; biological_process
i2_HQ_LWC_c127088/f4p1/2955	NA	NA	-3.39649	NA	GO:0006468; protein phosphorylation; biological_process	GO:0005515; protein binding; molecular_function	GO:0005524; ATP binding; molecular_function	GO:0004672; protein kinase activity; molecular_function
i2_HQ_LWC_c127089/f3p4/2428	K07198	-1.47513	NA	NA	GO:0004672; protein kinase activity; molecular_function	GO:0004674; protein serine/threonine kinase activity; molecular_function	GO:0005524; ATP binding; molecular_function	GO:0016020; membrane; cellular_component	GO:0016773; phosphotransferase activity, alcohol group as acceptor; molecular_function	GO:0006468; protein phosphorylation; biological_process
i2_HQ_LWC_c127093/f6p1/2569	NA	NA	NA	-1.28934	NA
i3_HQ_LWC_c5574/f2p0/4070	K18734	NA	NA	2.10634	GO:0000184; nuclear-transcribed mRNA catabolic process, nonsense-mediated decay; biological_process
i3_HQ_LWC_c5599/f2p0/3530	K11498	NA	NA	-2.04463	GO:0019028; viral capsid; cellular_component	GO:0005524; ATP binding; molecular_function	GO:0007018; microtubule-based movement; biological_process	GO:0003777; microtubule motor activity; molecular_function	GO:0008017; microtubule binding; molecular_function
i3_HQ_LWC_c5752/f3p3/3862	K18758	NA	NA	1.45003	NA
i3_HQ_LWC_c5812/f7p2/3626	K14569	NA	NA	1.2632	GO:0042254; ribosome biogenesis; biological_process	GO:0005524; ATP binding; molecular_function	GO:0005634; nucleus; cellular_component
i3_HQ_LWC_c2213/f2p0/3227	K01897	NA	NA	-2.00818	GO:0003824; NA	GO:0008152; NA
i2_HQ_LWC_c127118/f2p6/2491	NA	-1.07279	NA	NA	GO:0016021; integral to membrane; cellular_component	GO:0004252; serine-type endopeptidase activity; molecular_function
i3_HQ_LWC_c33897/f2p0/3601	K14674	NA	NA	-1.06375	GO:0006629; lipid metabolic process; biological_process	GO:0004806; triglyceride lipase activity; molecular_function
i2_HQ_LWC_c127140/f2p1/2151	NA	NA	-1.78936	-1.31767	GO:0016491; oxidoreductase activity; molecular_function	GO:0055114; oxidation-reduction process; biological_process
i3_HQ_LWC_c2245/f4p0/3754	K17839	-2.17319	NA	NA	GO:0016491; oxidoreductase activity; molecular_function	GO:0055114; oxidation-reduction process; biological_process
i3_HQ_LWC_c2246/f2p0/3476	K12823	NA	6.34422	NA	GO:0016787; hydrolase activity; molecular_function	GO:0005524; ATP binding; molecular_function	GO:0003677; DNA binding; molecular_function	GO:0003676; nucleic acid binding; molecular_function
i3_HQ_LWC_c33920/f2p3/3827	K00600	NA	NA	-2.02041	GO:0009058; biosynthetic process; biological_process	GO:0006520; cellular amino acid metabolic process; biological_process	GO:0016740; transferase activity; molecular_function	GO:0016829; lyase activity; molecular_function	GO:0030170; pyridoxal phosphate binding; molecular_function
i3_HQ_LWC_c17821/f2p0/3738	NA	NA	NA	3.08491	GO:0005524; ATP binding; molecular_function	GO:0004672; protein kinase activity; molecular_function	GO:0006468; protein phosphorylation; biological_process	GO:0016773; phosphotransferase activity, alcohol group as acceptor; molecular_function	GO:0016020; membrane; cellular_component
i3_HQ_LWC_c33948/f2p1/3472	NA	NA	NA	1.06247	NA
i3_HQ_LWC_c33967/f2p13/3342	K10405	NA	-5.65926	NA	GO:0007155; cell adhesion; biological_process	GO:0007059; chromosome segregation; biological_process	GO:0051301; cell division; biological_process	GO:0003700; sequence-specific DNA binding transcription factor activity; molecular_function	GO:0006355; regulation of transcription, DNA-dependent; biological_process	GO:0006914; autophagy; biological_process	GO:0005737; cytoplasm; cellular_component	GO:0043093; cytokinesis by binary fission; biological_process	GO:0016272; prefoldin complex; cellular_component	GO:0006457; protein folding; biological_process	GO:0005540; hyaluronic acid binding; molecular_function	GO:0051082; unfolded protein binding; molecular_function	GO:0090529; NA	GO:0007018; microtubule-based movement; biological_process	GO:0008017; microtubule binding; molecular_function	GO:0043565; sequence-specific DNA binding; molecular_function	GO:0005524; ATP binding; molecular_function	GO:0003777; microtubule motor activity; molecular_function
i2_HQ_LWC_c127192/f35p1/2517	K03283	1.9427	NA	NA	GO:0005975; carbohydrate metabolic process; biological_process	GO:0000902; cell morphogenesis; biological_process	GO:0016773; phosphotransferase activity, alcohol group as acceptor; molecular_function	GO:0016787; hydrolase activity; molecular_function
i3_HQ_LWC_c2265/f2p0/4023	NA	1.39918	1.41823	1.26267	NA
i2_HQ_LWC_c127195/f11p5/2122	NA	NA	-1.14219	NA	GO:0005576; NA	GO:0009405; pathogenesis; biological_process
i3_HQ_LWC_c2275/f2p0/3277	K20718	NA	NA	1.24059	GO:0005524; ATP binding; molecular_function	GO:0004672; protein kinase activity; molecular_function	GO:0006468; protein phosphorylation; biological_process	GO:0005515; protein binding; molecular_function
i3_HQ_LWC_c6182/f2p0/3347	NA	-1.15295	NA	NA	GO:0005515; protein binding; molecular_function	GO:0008270; zinc ion binding; molecular_function
i3_HQ_LWC_c6189/f2p0/3371	K20781	NA	NA	5.65082	NA
i3_HQ_LWC_c6195/f2p0/3321	K00131	1.43222	NA	NA	GO:0016491; oxidoreductase activity; molecular_function	GO:0008152; NA	GO:0055114; oxidation-reduction process; biological_process	GO:0003995; acyl-CoA dehydrogenase activity; molecular_function	GO:0008218; bioluminescence; biological_process
i2_HQ_LWC_c127214/f35p2/2775	K03549	NA	-1.89626	NA	GO:0071805; potassium ion transmembrane transport; biological_process	GO:0016020; membrane; cellular_component	GO:0015079; potassium ion transmembrane transporter activity; molecular_function
i2_HQ_LWC_c127221/f32p2/2823	NA	NA	NA	-2.48041	GO:0005622; intracellular; cellular_component	GO:0006886; intracellular protein transport; biological_process
i3_HQ_LWC_c17855/f3p1/3230	NA	NA	NA	-1.2443	NA
i3_HQ_LWC_c17856/f2p0/3361	K20183	-1.34657	NA	NA	GO:0006886; intracellular protein transport; biological_process	GO:0016192; vesicle-mediated transport; biological_process
i2_HQ_LWC_c127254/f11p2/2078	NA	NA	NA	-1.22815	GO:0000062; fatty-acyl-CoA binding; molecular_function	GO:0006821; chloride transport; biological_process
i2_HQ_LWC_c127259/f125p14/2687	K06617	1.41966	NA	1.6931	NA
i3_HQ_LWC_c2303/f2p0/3703	K03347	NA	NA	1.10614	GO:0031625; ubiquitin protein ligase binding; molecular_function	GO:0006511; ubiquitin-dependent protein catabolic process; biological_process
i3_HQ_LWC_c2304/f2p1/3777	K03070	NA	-2.09784	NA	GO:0017038; protein import; biological_process	GO:0016020; membrane; cellular_component
i3_HQ_LWC_c6379/f2p2/3928	K11858	NA	-1.66297	NA	GO:0005515; protein binding; molecular_function	GO:0004843; ubiquitin-specific protease activity; molecular_function	GO:0016579; protein deubiquitination; biological_process	GO:0036459; NA
i3_HQ_LWC_c2306/f3p0/3295	K03696	NA	-1.15211	-1.49607	GO:0006810; transport; biological_process	GO:0005524; ATP binding; molecular_function	GO:0002949; NA	GO:0019538; protein metabolic process; biological_process	GO:0008134; transcription factor binding; molecular_function	GO:0007264; small GTPase mediated signal transduction; biological_process	GO:0006614; SRP-dependent cotranslational protein targeting to membrane; biological_process	GO:0006281; DNA repair; biological_process	GO:0009378; four-way junction helicase activity; molecular_function	GO:0016887; ATPase activity; molecular_function	GO:0006355; regulation of transcription, DNA-dependent; biological_process	GO:0006310; DNA recombination; biological_process	GO:0003924; GTPase activity; molecular_function	GO:0005525; GTP binding; molecular_function	GO:0016301; kinase activity; molecular_function	GO:0003724; RNA helicase activity; molecular_function	GO:0003723; RNA binding; molecular_function
i3_HQ_LWC_c6424/f3p6/3581	K05582	NA	-4.96215	NA	GO:0051536; iron-sulfur cluster binding; molecular_function	GO:0055114; oxidation-reduction process; biological_process
i2_HQ_LWC_c127285/f2p25/2794	K09487	3.3588	NA	NA	GO:0005524; ATP binding; molecular_function	GO:0051082; unfolded protein binding; molecular_function	GO:0006457; protein folding; biological_process	GO:0006950; response to stress; biological_process
i2_HQ_LWC_c127293/f3p1/2376	NA	NA	NA	6.49557	GO:0004672; protein kinase activity; molecular_function	GO:0005524; ATP binding; molecular_function	GO:0016021; integral to membrane; cellular_component	GO:0016020; membrane; cellular_component	GO:0045095; keratin filament; cellular_component	GO:0016773; phosphotransferase activity, alcohol group as acceptor; molecular_function	GO:0006468; protein phosphorylation; biological_process
i3_HQ_LWC_c17895/f2p1/3129	NA	-1.53516	NA	NA	NA
i3_HQ_LWC_c2360/f6p1/3274	K00696	NA	NA	1.52513	GO:0016157; sucrose synthase activity; molecular_function	GO:0005985; sucrose metabolic process; biological_process
i3_HQ_LWC_c2365/f4p0/3347	K02214	1.28901	1.01046	1.76592	GO:0016020; membrane; cellular_component	GO:0006468; protein phosphorylation; biological_process	GO:0016773; phosphotransferase activity, alcohol group as acceptor; molecular_function	GO:0004672; protein kinase activity; molecular_function	GO:0005524; ATP binding; molecular_function
i3_HQ_LWC_c17907/f3p13/3538	NA	-7.16609	NA	6.1191	GO:0006310; DNA recombination; biological_process	GO:0043531; ADP binding; molecular_function	GO:0016887; ATPase activity; molecular_function	GO:0005524; ATP binding; molecular_function	GO:0009378; four-way junction helicase activity; molecular_function	GO:0006281; DNA repair; biological_process
i3_HQ_LWC_c2369/f3p3/3660	NA	NA	NA	-5.53643	GO:0005515; protein binding; molecular_function	GO:0006468; protein phosphorylation; biological_process	GO:0004672; protein kinase activity; molecular_function	GO:0005524; ATP binding; molecular_function
i2_HQ_LWC_c127306/f3p0/2584	NA	NA	1.36174	1.04485	GO:0005525; GTP binding; molecular_function
i3_HQ_LWC_c37452/f2p0/3216	K17108	NA	-6.92182	NA	GO:0004553; hydrolase activity, hydrolyzing O-glycosyl compounds; molecular_function
i3_HQ_LWC_c2390/f3p19/3351	K03129	-3.32208	NA	NA	GO:0006352; transcription initiation, DNA-dependent; biological_process	GO:0005669; transcription factor TFIID complex; cellular_component
i3_HQ_LWC_c2393/f3p0/3355	NA	NA	NA	1.25977	NA
i3_HQ_LWC_c2395/f3p9/3633	NA	NA	NA	-1.41338	GO:0019538; protein metabolic process; biological_process
i3_HQ_LWC_c2398/f2p0/3252	NA	1.03825	NA	NA	NA
i3_HQ_LWC_c2400/f3p0/3414	K05387	NA	NA	1.50198	GO:0016020; membrane; cellular_component	GO:0004970; ionotropic glutamate receptor activity; molecular_function	GO:0005234; extracellular-glutamate-gated ion channel activity; molecular_function
i3_HQ_LWC_c17930/f2p0/3314	NA	NA	1.03285	NA	GO:0003855; 3-dehydroquinate dehydratase activity; molecular_function	GO:0003676; nucleic acid binding; molecular_function	GO:0006355; regulation of transcription, DNA-dependent; biological_process
i3_HQ_LWC_c17945/f2p0/3270	K10643	NA	1.50419	2.97764	GO:0003676; nucleic acid binding; molecular_function
i3_HQ_LWC_c6674/f3p0/3425	K14006	-1.0393	-1.02045	-1.00148	GO:0008270; zinc ion binding; molecular_function	GO:0006888; ER to Golgi vesicle-mediated transport; biological_process	GO:0030127; COPII vesicle coat; cellular_component	GO:0006886; intracellular protein transport; biological_process
i2_HQ_LWC_c127340/f31p12/2387	NA	-1.89268	-1.60058	-1.40886	GO:0005515; protein binding; molecular_function
i3_HQ_LWC_c2431/f2p0/3340	NA	-1.49798	NA	-1.54884	GO:0016020; membrane; cellular_component	GO:0016021; integral to membrane; cellular_component	GO:0005524; ATP binding; molecular_function	GO:0006810; transport; biological_process	GO:0042626; ATPase activity, coupled to transmembrane movement of substances; molecular_function
i2_HQ_LWC_c127356/f4p1/2341	K17871	NA	NA	-1.24368	GO:0016491; oxidoreductase activity; molecular_function	GO:0005509; calcium ion binding; molecular_function	GO:0055114; oxidation-reduction process; biological_process
i3_HQ_LWC_c6836/f2p1/3407	NA	-2.0617	NA	NA	GO:0006468; protein phosphorylation; biological_process	GO:0016021; integral to membrane; cellular_component	GO:0005886; plasma membrane; cellular_component	GO:0005515; protein binding; molecular_function	GO:0005524; ATP binding; molecular_function	GO:0004672; protein kinase activity; molecular_function
i3_HQ_LWC_c2455/f2p0/3099	K04711	1.57201	NA	NA	GO:0006672; ceramide metabolic process; biological_process	GO:0016811; hydrolase activity, acting on carbon-nitrogen (but not peptide) bonds, in linear amides; molecular_function	GO:0016021; integral to membrane; cellular_component
i2_HQ_LWC_c127368/f17p2/2581	K01322	NA	NA	-1.37864	GO:0070008; serine-type exopeptidase activity; molecular_function	GO:0004252; serine-type endopeptidase activity; molecular_function	GO:0008236; serine-type peptidase activity; molecular_function	GO:0006508; proteolysis; biological_process
i3_HQ_LWC_c2477/f3p0/3202	K01869	NA	NA	4.39507	GO:0004812; aminoacyl-tRNA ligase activity; molecular_function	GO:0006418; tRNA aminoacylation for protein translation; biological_process	GO:0000166; nucleotide binding; molecular_function	GO:0005524; ATP binding; molecular_function	GO:0006418; tRNA aminoacylation for protein translation; biological_process	GO:0004812; aminoacyl-tRNA ligase activity; molecular_function	GO:0000166; nucleotide binding; molecular_function	GO:0005524; ATP binding; molecular_function	GO:0005524; ATP binding; molecular_function	GO:0000166; nucleotide binding; molecular_function	GO:0006418; tRNA aminoacylation for protein translation; biological_process	GO:0004812; aminoacyl-tRNA ligase activity; molecular_function
i3_HQ_LWC_c2479/f3p0/3740	NA	NA	NA	1.60308	GO:0005515; protein binding; molecular_function
i3_HQ_LWC_c7168/f2p3/3703	NA	NA	NA	-1.0539	GO:0043531; ADP binding; molecular_function	GO:0005515; protein binding; molecular_function
i3_HQ_LWC_c7206/f2p6/3255	K14506	NA	NA	1.29098	NA
i3_HQ_LWC_c7227/f3p0/4011	K00696	NA	NA	3.01888	GO:0004637; phosphoribosylamine-glycine ligase activity; molecular_function	GO:0005985; sucrose metabolic process; biological_process	GO:0009113; purine base biosynthetic process; biological_process	GO:0016157; sucrose synthase activity; molecular_function
i3_HQ_LWC_c2507/f5p0/3296	NA	-1.17077	-1.20009	NA	GO:0004140; dephospho-CoA kinase activity; molecular_function	GO:0004161; dimethylallyltranstransferase activity; molecular_function	GO:0015937; coenzyme A biosynthetic process; biological_process	GO:0008152; NA	GO:0006810; transport; biological_process	GO:0002949; NA	GO:0004127; cytidylate kinase activity; molecular_function	GO:0005524; ATP binding; molecular_function	GO:0003723; RNA binding; molecular_function	GO:0003724; RNA helicase activity; molecular_function	GO:0016301; kinase activity; molecular_function	GO:0098519; NA	GO:0006139; nucleobase, nucleoside, nucleotide and nucleic acid metabolic process; biological_process	GO:0043531; ADP binding; molecular_function	GO:0009058; biosynthetic process; biological_process	GO:0016887; ATPase activity; molecular_function
i3_HQ_LWC_c17999/f2p0/3358	NA	1.91824	1.69418	1.67345	NA
i3_HQ_LWC_c7480/f2p0/3260	NA	NA	2.75209	NA	GO:0005515; protein binding; molecular_function
i2_HQ_LWC_c127409/f5p3/2192	NA	2.32926	NA	NA	NA
i2_HQ_LWC_c127419/f129p14/2284	NA	NA	NA	-1.03659	GO:0005737; cytoplasm; cellular_component	GO:0005515; protein binding; molecular_function	GO:0005852; eukaryotic translation initiation factor 3 complex; cellular_component	GO:0003743; translation initiation factor activity; molecular_function
i3_HQ_LWC_c38776/f4p0/3032	K10144	2.27785	NA	NA	GO:0008270; zinc ion binding; molecular_function	GO:0005515; protein binding; molecular_function
i3_HQ_LWC_c18021/f2p1/3370	K03495	-1.366	-1.08626	NA	GO:0050660; flavin adenine dinucleotide binding; molecular_function	GO:0008033; tRNA processing; biological_process
i2_HQ_LWC_c127436/f5p0/2187	K13508	-1.17204	NA	-1.48606	GO:0016746; transferase activity, transferring acyl groups; molecular_function	GO:0008152; NA
i3_HQ_LWC_c38907/f2p0/3059	K03549	NA	NA	8.10286	GO:0015079; potassium ion transmembrane transporter activity; molecular_function	GO:0016020; membrane; cellular_component	GO:0071805; potassium ion transmembrane transport; biological_process
i3_HQ_LWC_c7635/f5p7/3839	NA	NA	NA	1.11243	GO:0005634; nucleus; cellular_component	GO:0005515; protein binding; molecular_function	GO:0006355; regulation of transcription, DNA-dependent; biological_process	GO:0003677; DNA binding; molecular_function	GO:0009725; response to hormone stimulus; biological_process
i3_HQ_LWC_c18029/f2p0/3554	K11420	NA	1.12636	1.57594	GO:0018024; histone-lysine N-methyltransferase activity; molecular_function	GO:0003677; DNA binding; molecular_function	GO:0042393; histone binding; molecular_function	GO:0005515; protein binding; molecular_function	GO:0008270; zinc ion binding; molecular_function	GO:0005634; nucleus; cellular_component	GO:0034968; histone lysine methylation; biological_process
i2_HQ_LWC_c127444/f4p2/2109	NA	-1.9732	-1.81654	-3.28922	GO:0006468; protein phosphorylation; biological_process	GO:0005524; ATP binding; molecular_function	GO:0004672; protein kinase activity; molecular_function
i3_HQ_LWC_c7673/f2p1/3524	K14521	-2.54049	NA	NA	GO:0008080; N-acetyltransferase activity; molecular_function	GO:0003735; structural constituent of ribosome; molecular_function	GO:0006412; translation; biological_process	GO:0005840; ribosome; cellular_component	GO:0003676; nucleic acid binding; molecular_function	GO:0005622; intracellular; cellular_component	GO:0005524; ATP binding; molecular_function
i3_HQ_LWC_c2526/f7p7/3123	NA	-2.38503	-3.0327	-3.0698	GO:0006351; transcription, DNA-dependent; biological_process	GO:0006260; DNA replication; biological_process	GO:0003677; DNA binding; molecular_function	GO:0042025; host cell nucleus; cellular_component	GO:0008270; zinc ion binding; molecular_function	GO:0003676; nucleic acid binding; molecular_function
i3_HQ_LWC_c7837/f3p3/3703	NA	NA	NA	1.87591	GO:0005515; protein binding; molecular_function	GO:0006468; protein phosphorylation; biological_process	GO:0004672; protein kinase activity; molecular_function	GO:0005524; ATP binding; molecular_function
i3_HQ_LWC_c18146/f2p0/3588	NA	1.66772	NA	NA	GO:0042981; regulation of apoptosis; biological_process	GO:0005515; protein binding; molecular_function
i2_HQ_LWC_c127453/f61p8/2355	NA	NA	NA	-1.44446	GO:0055085; transmembrane transport; biological_process
i3_HQ_LWC_c7911/f3p0/3268	NA	NA	-1.92712	-1.41675	GO:0004197; cysteine-type endopeptidase activity; molecular_function	GO:0009405; pathogenesis; biological_process
i3_HQ_LWC_c38951/f2p0/3042	NA	NA	NA	-1.40318	NA
i3_HQ_LWC_c2540/f2p1/3465	K04681	-6.76611	NA	NA	GO:0051726; regulation of cell cycle; biological_process	GO:0005634; nucleus; cellular_component
i3_HQ_LWC_c18269/f2p0/3765	K18752	-1.67721	NA	NA	GO:0004674; protein serine/threonine kinase activity; molecular_function	GO:0051090; regulation of sequence-specific DNA binding transcription factor activity; biological_process	GO:0005634; nucleus; cellular_component	GO:0005515; protein binding; molecular_function
i2_HQ_LWC_c127465/f6p0/2154	K14843	NA	1.25757	1.24553	GO:0042254; ribosome biogenesis; biological_process	GO:0005730; nucleolus; cellular_component
i3_HQ_LWC_c2547/f3p0/3809	K12813	NA	NA	8.17664	GO:0005525; GTP binding; molecular_function	GO:0019079; viral genome replication; biological_process	GO:0008026; ATP-dependent helicase activity; molecular_function	GO:0016887; ATPase activity; molecular_function	GO:0005524; ATP binding; molecular_function	GO:0006810; transport; biological_process	GO:0006397; mRNA processing; biological_process	GO:0003676; nucleic acid binding; molecular_function	GO:0004386; helicase activity; molecular_function	GO:0006614; SRP-dependent cotranslational protein targeting to membrane; biological_process
i3_HQ_LWC_c2551/f8p1/3477	K12823	NA	-1.00475	-1.00151	GO:0016787; hydrolase activity; molecular_function	GO:0005524; ATP binding; molecular_function	GO:0003677; DNA binding; molecular_function	GO:0003676; nucleic acid binding; molecular_function
i3_HQ_LWC_c44542/f9p0/3683	NA	NA	NA	1.53328	GO:0005515; protein binding; molecular_function
i3_HQ_LWC_c7987/f2p0/3226	K14509	2.72022	NA	5.25276	GO:0007165; signal transduction; biological_process	GO:0000160; two-component signal transduction system (phosphorelay); biological_process	GO:0000155; two-component sensor activity; molecular_function	GO:0005515; protein binding; molecular_function
i3_HQ_LWC_c2559/f2p9/3524	NA	NA	NA	-2.61419	GO:0042578; phosphoric ester hydrolase activity; molecular_function
i3_HQ_LWC_c2564/f4p1/3675	NA	NA	NA	1.86452	GO:0016192; vesicle-mediated transport; biological_process	GO:0006886; intracellular protein transport; biological_process	GO:0008270; zinc ion binding; molecular_function
i3_HQ_LWC_c2570/f3p0/3283	K01595	NA	NA	2.19984	GO:0015977; carbon fixation; biological_process	GO:0008964; phosphoenolpyruvate carboxylase activity; molecular_function	GO:0006099; tricarboxylic acid cycle; biological_process
i3_HQ_LWC_c2576/f2p3/3228	NA	NA	NA	1.56193	NA
i4_HQ_LWC_c6770/f2p0/4862	K12355	1.18745	1.24639	1.43468	GO:0055114; oxidation-reduction process; biological_process	GO:0016491; oxidoreductase activity; molecular_function	GO:0008152; NA
i4_HQ_LWC_c6776/f2p0/4927	K03128	-1.40574	NA	NA	GO:0008237; metallopeptidase activity; molecular_function	GO:0008270; zinc ion binding; molecular_function
i3_HQ_LWC_c2585/f4p0/3738	K02327	-1.72279	NA	NA	GO:0003887; DNA-directed DNA polymerase activity; molecular_function	GO:0000166; nucleotide binding; molecular_function	GO:0051082; unfolded protein binding; molecular_function	GO:0031072; heat shock protein binding; molecular_function	GO:0003677; DNA binding; molecular_function	GO:0006260; DNA replication; biological_process	GO:0008408; 3'-5' exonuclease activity; molecular_function	GO:0003676; nucleic acid binding; molecular_function
i3_HQ_LWC_c2590/f2p1/3529	K03495	-1.55005	NA	NA	GO:0050660; flavin adenine dinucleotide binding; molecular_function	GO:0008033; tRNA processing; biological_process
i3_HQ_LWC_c8160/f2p6/3668	K10908	NA	1.30889	2.34231	GO:0003677; DNA binding; molecular_function	GO:0006351; transcription, DNA-dependent; biological_process	GO:0003899; DNA-directed RNA polymerase activity; molecular_function
i3_HQ_LWC_c2609/f5p0/3308	K09338	NA	NA	1.12788	GO:0003677; DNA binding; molecular_function	GO:0006355; regulation of transcription, DNA-dependent; biological_process	GO:0008289; lipid binding; molecular_function
i4_HQ_LWC_c7004/f2p2/5035	NA	NA	1.94837	2.55794	NA
i3_HQ_LWC_c2614/f2p0/3366	NA	NA	-1.37502	-1.7603	GO:0005524; ATP binding; molecular_function	GO:0004672; protein kinase activity; molecular_function	GO:0006468; protein phosphorylation; biological_process	GO:0005515; protein binding; molecular_function
i3_HQ_LWC_c2616/f4p0/3635	NA	NA	NA	-1.0162	GO:0005515; protein binding; molecular_function
i3_HQ_LWC_c2624/f2p4/3515	K10144	1.62425	1.72102	2.04069	GO:0008270; zinc ion binding; molecular_function	GO:0005515; protein binding; molecular_function
i3_HQ_LWC_c2625/f7p0/4012	K14802	NA	NA	1.00244	GO:0046872; metal ion binding; molecular_function	GO:0000753; cell morphogenesis involved in conjugation with cellular fusion; biological_process	GO:0000166; nucleotide binding; molecular_function	GO:0016020; membrane; cellular_component
i3_HQ_LWC_c8335/f2p0/3152	K13457	NA	NA	8.47352	GO:0043531; ADP binding; molecular_function	GO:0005515; protein binding; molecular_function
i3_HQ_LWC_c2630/f3p0/3560	NA	-1.91806	NA	NA	NA
i3_HQ_LWC_c2639/f2p0/3696	K02886	-1.55645	-9.08915	-1.53607	GO:0003735; structural constituent of ribosome; molecular_function	GO:0005840; ribosome; cellular_component	GO:0006412; translation; biological_process	GO:0005622; intracellular; cellular_component
i4_HQ_LWC_c7670/f2p0/4723	K20660	-1.39959	NA	NA	GO:0016705; oxidoreductase activity, acting on paired donors, with incorporation or reduction of molecular oxygen; molecular_function	GO:0055114; oxidation-reduction process; biological_process	GO:0020037; heme binding; molecular_function	GO:0005506; iron ion binding; molecular_function
i3_HQ_LWC_c2641/f3p0/3189	NA	1.51854	NA	NA	GO:0005524; ATP binding; molecular_function	GO:0009522; photosystem I; cellular_component	GO:0016773; phosphotransferase activity, alcohol group as acceptor; molecular_function	GO:0004672; protein kinase activity; molecular_function	GO:0015979; photosynthesis; biological_process	GO:0005515; protein binding; molecular_function	GO:0016020; membrane; cellular_component	GO:0006468; protein phosphorylation; biological_process
i3_HQ_LWC_c41003/f6p0/3318	NA	NA	1.19315	1.76469	GO:0015979; photosynthesis; biological_process	GO:0005801; cis-Golgi network; cellular_component	GO:0008855; exodeoxyribonuclease VII activity; molecular_function	GO:0016020; membrane; cellular_component	GO:0006886; intracellular protein transport; biological_process	GO:0009538; photosystem I reaction center; cellular_component	GO:0006914; autophagy; biological_process	GO:0009522; photosystem I; cellular_component
i4_HQ_LWC_c7752/f2p4/5107	NA	-1.25525	NA	NA	GO:0006310; DNA recombination; biological_process	GO:0043531; ADP binding; molecular_function	GO:0009378; four-way junction helicase activity; molecular_function	GO:0006281; DNA repair; biological_process	GO:0005515; protein binding; molecular_function
i4_HQ_LWC_c7767/f2p0/4880	NA	NA	NA	2.99963	GO:0016192; vesicle-mediated transport; biological_process	GO:0006886; intracellular protein transport; biological_process
i3_HQ_LWC_c41015/f14p2/3261	K01535	5.18838	2.17706	NA	GO:0046872; metal ion binding; molecular_function	GO:0000166; nucleotide binding; molecular_function
i3_HQ_LWC_c2679/f2p1/3505	NA	NA	NA	2.82735	NA
i3_HQ_LWC_c2696/f2p1/3657	K18758	NA	NA	1.48815	NA
i3_HQ_LWC_c41054/f2p0/3051	K12882	NA	NA	1.08722	GO:0003723; RNA binding; molecular_function	GO:0005515; protein binding; molecular_function	GO:0006606; protein import into nucleus; biological_process	GO:0016070; RNA metabolic process; biological_process
i3_HQ_LWC_c2699/f2p0/3455	K15436	2.11673	1.66161	1.28328	GO:0006886; intracellular protein transport; biological_process	GO:0008536; Ran GTPase binding; molecular_function
i3_HQ_LWC_c2700/f2p7/3512	NA	1.4794	1.4976	NA	GO:0005515; protein binding; molecular_function
i3_HQ_LWC_c2703/f4p5/3776	NA	-1.86669	NA	NA	GO:0009378; four-way junction helicase activity; molecular_function	GO:0006281; DNA repair; biological_process	GO:0005634; nucleus; cellular_component	GO:0005524; ATP binding; molecular_function	GO:0016887; ATPase activity; molecular_function	GO:0043531; ADP binding; molecular_function	GO:0006310; DNA recombination; biological_process	GO:0042393; histone binding; molecular_function
i3_HQ_LWC_c41064/f3p0/3421	NA	NA	NA	1.06856	NA
i3_HQ_LWC_c8789/f2p2/3663	K17108	13.527	NA	NA	NA
i3_HQ_LWC_c8853/f2p0/3468	NA	-3.94312	NA	-2.23117	GO:0003677; DNA binding; molecular_function	GO:0005515; protein binding; molecular_function
i3_HQ_LWC_c8858/f2p6/3214	NA	NA	-3.48436	NA	NA
i3_HQ_LWC_c8864/f2p2/3636	K21596	1.30818	NA	NA	GO:0042128; nitrate assimilation; biological_process	GO:0005634; nucleus; cellular_component	GO:0005515; protein binding; molecular_function	GO:0008270; zinc ion binding; molecular_function	GO:0003677; DNA binding; molecular_function
i3_HQ_LWC_c8873/f4p11/3577	NA	NA	NA	-1.81887	GO:0014068; positive regulation of phosphatidylinositol 3-kinase cascade; biological_process	GO:0005524; ATP binding; molecular_function	GO:0043548; phosphatidylinositol 3-kinase binding; molecular_function	GO:0005102; receptor binding; molecular_function	GO:0004672; protein kinase activity; molecular_function	GO:0016020; membrane; cellular_component	GO:0005515; protein binding; molecular_function	GO:0050776; regulation of immune response; biological_process	GO:0006468; protein phosphorylation; biological_process
i4_HQ_LWC_c8406/f2p12/4644	NA	NA	2.49187	2.40129	GO:0033130; acetylcholine receptor binding; molecular_function	GO:0043495; protein anchor; molecular_function	GO:0007268; synaptic transmission; biological_process	GO:0016192; vesicle-mediated transport; biological_process	GO:0006886; intracellular protein transport; biological_process
i3_HQ_LWC_c41082/f2p0/3124	K13436	NA	NA	2.50714	GO:0004672; protein kinase activity; molecular_function	GO:0005524; ATP binding; molecular_function	GO:0006468; protein phosphorylation; biological_process
i3_HQ_LWC_c9051/f2p0/3581	NA	NA	-1.7512	-1.32071	GO:0008270; zinc ion binding; molecular_function	GO:0005515; protein binding; molecular_function	GO:0046872; metal ion binding; molecular_function
i3_HQ_LWC_c2728/f9p70/3960	NA	1.10214	NA	NA	GO:0005524; ATP binding; molecular_function	GO:0004672; protein kinase activity; molecular_function	GO:0006468; protein phosphorylation; biological_process
i3_HQ_LWC_c2735/f3p0/3596	NA	3.37539	NA	2.87742	NA
i3_HQ_LWC_c41089/f7p0/3614	K09667	2.69959	1.68806	NA	GO:0005515; protein binding; molecular_function
i3_HQ_LWC_c2746/f6p0/3542	K11855	NA	NA	3.32418	GO:0036459; NA	GO:0070140; SUMO-specific isopeptidase activity; molecular_function	GO:0016579; protein deubiquitination; biological_process	GO:0032183; SUMO binding; molecular_function	GO:0016772; transferase activity, transferring phosphorus-containing groups; molecular_function
i3_HQ_LWC_c9128/f2p12/3791	NA	NA	NA	1.553	NA
i3_HQ_LWC_c9135/f2p5/3334	K20783	1.21039	NA	1.4825	NA
i4_HQ_LWC_c8718/f2p3/4733	NA	3.46054	NA	NA	GO:0005525; GTP binding; molecular_function	GO:0005515; protein binding; molecular_function	GO:0016887; ATPase activity; molecular_function	GO:0005524; ATP binding; molecular_function	GO:0007264; small GTPase mediated signal transduction; biological_process	GO:0043531; ADP binding; molecular_function
i3_HQ_LWC_c2822/f2p0/3472	K10666	-2.15639	NA	-1.49711	GO:0046872; metal ion binding; molecular_function	GO:0005680; anaphase-promoting complex; cellular_component	GO:0005515; protein binding; molecular_function	GO:0008270; zinc ion binding; molecular_function	GO:0004842; ubiquitin-protein ligase activity; molecular_function
i3_HQ_LWC_c2970/f3p0/3924	NA	NA	-1.26967	NA	NA
i3_HQ_LWC_c2989/f2p1/3313	K12823	6.90858	NA	NA	GO:0003676; nucleic acid binding; molecular_function	GO:0005634; nucleus; cellular_component	GO:0003677; DNA binding; molecular_function	GO:0016787; hydrolase activity; molecular_function	GO:0005524; ATP binding; molecular_function
i4_HQ_LWC_c8925/f2p0/4867	NA	NA	NA	9.16879	GO:0006355; regulation of transcription, DNA-dependent; biological_process	GO:0003677; DNA binding; molecular_function	GO:0043531; ADP binding; molecular_function	GO:0005524; ATP binding; molecular_function
i3_HQ_LWC_c9185/f3p1/3779	NA	NA	NA	2.37622	GO:0005515; protein binding; molecular_function	GO:0043531; ADP binding; molecular_function
i4_HQ_LWC_c1546/f8p0/4597	NA	NA	NA	1.27746	GO:0003677; DNA binding; molecular_function	GO:0009378; four-way junction helicase activity; molecular_function	GO:0006281; DNA repair; biological_process	GO:0006310; DNA recombination; biological_process	GO:0003887; DNA-directed DNA polymerase activity; molecular_function	GO:0016787; hydrolase activity; molecular_function	GO:0005524; ATP binding; molecular_function	GO:0016887; ATPase activity; molecular_function
i4_HQ_LWC_c9254/f4p1/4707	NA	NA	-1.96637	NA	GO:0005975; carbohydrate metabolic process; biological_process	GO:0004553; hydrolase activity, hydrolyzing O-glycosyl compounds; molecular_function
i3_HQ_LWC_c3042/f2p0/3563	NA	NA	NA	4.06598	NA
i3_HQ_LWC_c9362/f3p0/3237	NA	1.32033	NA	NA	GO:0005506; iron ion binding; molecular_function	GO:0020037; heme binding; molecular_function	GO:0055114; oxidation-reduction process; biological_process	GO:0016705; oxidoreductase activity, acting on paired donors, with incorporation or reduction of molecular oxygen; molecular_function
i3_HQ_LWC_c9370/f2p0/3186	NA	NA	NA	1.21707	GO:0047746; chlorophyllase activity; molecular_function	GO:0006629; lipid metabolic process; biological_process	GO:0015996; chlorophyll catabolic process; biological_process
i4_HQ_LWC_c9403/f3p0/4809	NA	NA	NA	-2.21926	GO:0006614; SRP-dependent cotranslational protein targeting to membrane; biological_process	GO:0016301; kinase activity; molecular_function	GO:0009378; four-way junction helicase activity; molecular_function	GO:0016020; membrane; cellular_component	GO:0006281; DNA repair; biological_process	GO:0003723; RNA binding; molecular_function	GO:0003724; RNA helicase activity; molecular_function	GO:0006310; DNA recombination; biological_process	GO:0016887; ATPase activity; molecular_function	GO:0005524; ATP binding; molecular_function	GO:0006810; transport; biological_process	GO:0003924; GTPase activity; molecular_function	GO:0005525; GTP binding; molecular_function	GO:0098519; NA
i3_HQ_LWC_c3140/f3p0/4008	K12120	NA	-1.38355	NA	GO:0007165; signal transduction; biological_process	GO:0006355; regulation of transcription, DNA-dependent; biological_process	GO:0018298; protein-chromophore linkage; biological_process	GO:0005515; protein binding; molecular_function	GO:0000155; two-component sensor activity; molecular_function	GO:0009584; detection of visible light; biological_process
i4_HQ_LWC_c1583/f9p0/4555	NA	1.31953	1.14425	1.21585	NA
i4_HQ_LWC_c9584/f2p1/5049	K14861	NA	NA	-3.85698	NA
i3_HQ_LWC_c9456/f2p14/3556	NA	-4.24795	NA	NA	NA
i3_HQ_LWC_c3231/f2p0/3279	NA	-1.53191	NA	NA	GO:0006355; regulation of transcription, DNA-dependent; biological_process	GO:0042393; histone binding; molecular_function
i3_HQ_LWC_c23120/f2p3/3302	K08857	-1.52194	NA	-1.09399	GO:0004672; protein kinase activity; molecular_function	GO:0005524; ATP binding; molecular_function	GO:0006468; protein phosphorylation; biological_process
i3_HQ_LWC_c41230/f21p0/3249	NA	-1.08726	NA	NA	GO:0003677; DNA binding; molecular_function	GO:0006355; regulation of transcription, DNA-dependent; biological_process
i3_HQ_LWC_c41243/f2p0/3100	NA	1.4725	NA	1.68479	GO:0019888; protein phosphatase regulator activity; molecular_function	GO:0008270; zinc ion binding; molecular_function	GO:0005634; nucleus; cellular_component	GO:0030289; protein phosphatase 4 complex; cellular_component
i3_HQ_LWC_c23647/f2p6/4013	K02108	NA	-5.27582	NA	GO:0045263; proton-transporting ATP synthase complex, coupling factor F(o); cellular_component	GO:0015986; ATP synthesis coupled proton transport; biological_process	GO:0015078; hydrogen ion transmembrane transporter activity; molecular_function
i4_HQ_LWC_c1692/f5p2/4957	NA	-2.07796	NA	-1.44528	GO:0005515; protein binding; molecular_function	GO:0043531; ADP binding; molecular_function
i3_HQ_LWC_c41272/f2p0/3118	K00695	NA	NA	3.54565	GO:0005985; sucrose metabolic process; biological_process	GO:0016157; sucrose synthase activity; molecular_function
i4_HQ_LWC_c9826/f4p0/4571	NA	-1.67358	2.01656	2.39512	GO:0009055; NA	GO:0016491; oxidoreductase activity; molecular_function	GO:0046872; metal ion binding; molecular_function	GO:0051536; iron-sulfur cluster binding; molecular_function	GO:0055114; oxidation-reduction process; biological_process
i3_HQ_LWC_c24252/f2p1/3522	K11817	NA	NA	-2.32823	GO:0055114; oxidation-reduction process; biological_process	GO:0016491; oxidoreductase activity; molecular_function
i3_HQ_LWC_c9652/f3p2/3859	NA	NA	NA	1.42896	GO:0050840; extracellular matrix binding; molecular_function	GO:0005576; NA
i4_HQ_LWC_c9971/f3p0/4664	NA	3.54891	3.1168	9.73064	GO:0051087; chaperone binding; molecular_function	GO:0005515; protein binding; molecular_function
i3_HQ_LWC_c9710/f2p0/3656	K15400	2.56863	-2.74497	-2.54174	NA
i4_HQ_LWC_c10193/f2p0/4832	NA	1.13161	NA	NA	GO:0045040; protein import into mitochondrial outer membrane; biological_process	GO:0046983; protein dimerization activity; molecular_function	GO:0005515; protein binding; molecular_function	GO:0005742; mitochondrial outer membrane translocase complex; cellular_component
i4_HQ_LWC_c10245/f2p20/4692	K00106	NA	NA	-1.54697	GO:0055114; oxidation-reduction process; biological_process	GO:0046872; metal ion binding; molecular_function	GO:0016491; oxidoreductase activity; molecular_function
i3_HQ_LWC_c9866/f3p18/3228	K01872	NA	1.24374	1.41612	GO:0004813; alanine-tRNA ligase activity; molecular_function	GO:0043039; tRNA aminoacylation; biological_process	GO:0016876; ligase activity, forming aminoacyl-tRNA and related compounds; molecular_function	GO:0006419; alanyl-tRNA aminoacylation; biological_process	GO:0000166; nucleotide binding; molecular_function	GO:0003676; nucleic acid binding; molecular_function	GO:0005524; ATP binding; molecular_function
i3_HQ_LWC_c41312/f5p0/3144	NA	NA	NA	-2.33094	GO:0006468; protein phosphorylation; biological_process	GO:0004672; protein kinase activity; molecular_function	GO:0005524; ATP binding; molecular_function
i4_HQ_LWC_c10279/f3p4/4941	K15200	NA	NA	1.04385	GO:0003677; DNA binding; molecular_function
i3_HQ_LWC_c3492/f2p0/3154	K01188	NA	6.81991	7.90168	GO:0005975; carbohydrate metabolic process; biological_process	GO:0004553; hydrolase activity, hydrolyzing O-glycosyl compounds; molecular_function
i3_HQ_LWC_c3616/f3p0/3667	NA	1.3133	1.48105	1.4907	GO:0003677; DNA binding; molecular_function	GO:0006260; DNA replication; biological_process	GO:0003724; RNA helicase activity; molecular_function	GO:0006281; DNA repair; biological_process	GO:0009378; four-way junction helicase activity; molecular_function	GO:0009360; DNA polymerase III complex; cellular_component	GO:0003723; RNA binding; molecular_function	GO:0016887; ATPase activity; molecular_function	GO:0005524; ATP binding; molecular_function	GO:0006310; DNA recombination; biological_process	GO:0006355; regulation of transcription, DNA-dependent; biological_process	GO:0003887; DNA-directed DNA polymerase activity; molecular_function	GO:0008134; transcription factor binding; molecular_function
i4_HQ_LWC_c1759/f5p0/4977	K15334	-9.52937	NA	NA	GO:0008168; methyltransferase activity; molecular_function
i3_HQ_LWC_c41340/f2p0/3109	NA	NA	1.79283	NA	NA
i3_HQ_LWC_c9929/f5p26/3830	K10999	-1.67178	NA	NA	GO:0030244; cellulose biosynthetic process; biological_process	GO:0016760; cellulose synthase (UDP-forming) activity; molecular_function	GO:0005515; protein binding; molecular_function	GO:0016020; membrane; cellular_component
i3_HQ_LWC_c41363/f19p0/3485	K03695	1.63733	1.15488	NA	GO:0006810; transport; biological_process	GO:0016787; hydrolase activity; molecular_function	GO:0002949; NA	GO:0005524; ATP binding; molecular_function	GO:0008134; transcription factor binding; molecular_function	GO:0019538; protein metabolic process; biological_process	GO:0007264; small GTPase mediated signal transduction; biological_process	GO:0003677; DNA binding; molecular_function	GO:0006614; SRP-dependent cotranslational protein targeting to membrane; biological_process	GO:0009378; four-way junction helicase activity; molecular_function	GO:0006281; DNA repair; biological_process	GO:0006576; cellular biogenic amine metabolic process; biological_process	GO:0006355; regulation of transcription, DNA-dependent; biological_process	GO:0006310; DNA recombination; biological_process	GO:0007155; cell adhesion; biological_process	GO:0016887; ATPase activity; molecular_function	GO:0005525; GTP binding; molecular_function	GO:0003924; GTPase activity; molecular_function	GO:0016301; kinase activity; molecular_function	GO:0003723; RNA binding; molecular_function	GO:0003724; RNA helicase activity; molecular_function
i3_HQ_LWC_c41364/f20p0/3579	NA	1.22946	NA	NA	GO:0003676; nucleic acid binding; molecular_function
i3_HQ_LWC_c3794/f4p0/3702	K01870	-1.15243	NA	NA	GO:0002161; aminoacyl-tRNA editing activity; molecular_function	GO:0005524; ATP binding; molecular_function	GO:0000166; nucleotide binding; molecular_function	GO:0006418; tRNA aminoacylation for protein translation; biological_process	GO:0004812; aminoacyl-tRNA ligase activity; molecular_function
i3_HQ_LWC_c41367/f24p0/3410	K12823	-1.359	-2.08456	-1.87383	GO:0003676; nucleic acid binding; molecular_function	GO:0003677; DNA binding; molecular_function	GO:0016787; hydrolase activity; molecular_function	GO:0005524; ATP binding; molecular_function
i3_HQ_LWC_c3816/f3p0/3723	NA	NA	NA	1.19116	GO:0003924; GTPase activity; molecular_function	GO:0005525; GTP binding; molecular_function	GO:0016887; ATPase activity; molecular_function	GO:0005524; ATP binding; molecular_function
i3_HQ_LWC_c41383/f13p0/3295	NA	1.65788	NA	NA	GO:0005515; protein binding; molecular_function
i3_HQ_LWC_c3913/f3p0/3502	K18670	NA	1.74022	NA	GO:0005524; ATP binding; molecular_function	GO:0004672; protein kinase activity; molecular_function	GO:0016773; phosphotransferase activity, alcohol group as acceptor; molecular_function	GO:0006468; protein phosphorylation; biological_process	GO:0016020; membrane; cellular_component
i3_HQ_LWC_c3930/f3p0/3728	K14157	NA	-1.42021	-2.11578	GO:0016491; oxidoreductase activity; molecular_function	GO:0055114; oxidation-reduction process; biological_process
i3_HQ_LWC_c10088/f3p0/3212	NA	NA	NA	1.19555	NA
i3_HQ_LWC_c41400/f2p0/3576	NA	NA	-1.06266	NA	GO:0008270; zinc ion binding; molecular_function	GO:0005515; protein binding; molecular_function	GO:0006888; ER to Golgi vesicle-mediated transport; biological_process	GO:0030127; COPII vesicle coat; cellular_component	GO:0006886; intracellular protein transport; biological_process
i3_HQ_LWC_c10252/f2p0/3286	NA	3.18628	3.46745	4.66746	GO:0005215; NA	GO:0006810; transport; biological_process	GO:0016020; membrane; cellular_component
i3_HQ_LWC_c41417/f2p0/3143	NA	NA	NA	-2.28026	GO:0005515; protein binding; molecular_function	GO:0043531; ADP binding; molecular_function
i3_HQ_LWC_c4078/f3p0/3525	NA	NA	1.45175	1.58017	GO:0005515; protein binding; molecular_function	GO:0016021; integral to membrane; cellular_component
i3_HQ_LWC_c10368/f4p12/3627	NA	NA	NA	1.38655	GO:0006810; transport; biological_process	GO:0005524; ATP binding; molecular_function
i3_HQ_LWC_c4143/f2p0/3143	K13513	NA	-1.27406	-1.43002	GO:0016746; transferase activity, transferring acyl groups; molecular_function	GO:0050790; regulation of catalytic activity; biological_process	GO:0030234; NA	GO:0008152; NA
i3_HQ_LWC_c10402/f3p0/3904	NA	NA	NA	-4.61365	GO:0005524; ATP binding; molecular_function	GO:0004672; protein kinase activity; molecular_function	GO:0006468; protein phosphorylation; biological_process	GO:0005515; protein binding; molecular_function
i4_HQ_LWC_c1876/f4p0/4421	K05658	NA	NA	-4.80099	GO:0016887; ATPase activity; molecular_function	GO:0005524; ATP binding; molecular_function	GO:0008152; NA	GO:0006810; transport; biological_process	GO:0042626; ATPase activity, coupled to transmembrane movement of substances; molecular_function	GO:0003924; GTPase activity; molecular_function	GO:0005525; GTP binding; molecular_function	GO:0055085; transmembrane transport; biological_process	GO:0016021; integral to membrane; cellular_component	GO:0007186; G-protein coupled receptor protein signaling pathway; biological_process	GO:0016301; kinase activity; molecular_function	GO:0019001; guanyl nucleotide binding; molecular_function	GO:0031683; G-protein beta/gamma-subunit complex binding; molecular_function	GO:0004871; signal transducer activity; molecular_function	GO:0003676; nucleic acid binding; molecular_function
i3_HQ_LWC_c41425/f2p0/3248	NA	-2.58211	NA	NA	GO:0055114; oxidation-reduction process; biological_process	GO:0016021; integral to membrane; cellular_component	GO:0016020; membrane; cellular_component	GO:0008121; ubiquinol-cytochrome-c reductase activity; molecular_function
i4_HQ_LWC_c1886/f3p0/4769	NA	NA	NA	1.16851	GO:0004930; G-protein coupled receptor activity; molecular_function	GO:0007186; G-protein coupled receptor protein signaling pathway; biological_process
i3_HQ_LWC_c41436/f6p0/3174	NA	NA	-2.42946	3.44024	NA
i3_HQ_LWC_c41438/f3p0/3305	K00281	-1.70228	NA	NA	GO:0016829; lyase activity; molecular_function	GO:0006546; glycine catabolic process; biological_process	GO:0004375; glycine dehydrogenase (decarboxylating) activity; molecular_function	GO:0055114; oxidation-reduction process; biological_process	GO:0006520; cellular amino acid metabolic process; biological_process
i3_HQ_LWC_c26291/f2p0/3180	NA	2.72324	NA	1.53473	NA
i3_HQ_LWC_c41461/f8p0/3155	NA	NA	-2.04013	NA	GO:0004565; beta-galactosidase activity; molecular_function	GO:0005975; carbohydrate metabolic process; biological_process	GO:0030246; carbohydrate binding; molecular_function	GO:0009341; beta-galactosidase complex; cellular_component
i3_HQ_LWC_c41468/f33p0/3592	K01537	NA	NA	1.20987	GO:0000166; nucleotide binding; molecular_function	GO:0005516; calmodulin binding; molecular_function	GO:0046872; metal ion binding; molecular_function
i4_HQ_LWC_c11155/f2p3/4684	NA	NA	NA	3.10388	GO:0003700; sequence-specific DNA binding transcription factor activity; molecular_function	GO:0006355; regulation of transcription, DNA-dependent; biological_process	GO:0046983; protein dimerization activity; molecular_function	GO:0016020; membrane; cellular_component
i3_HQ_LWC_c41473/f16p6/3681	K00281	-1.69885	NA	NA	GO:0055114; oxidation-reduction process; biological_process	GO:0006520; cellular amino acid metabolic process; biological_process	GO:0016829; lyase activity; molecular_function	GO:0006546; glycine catabolic process; biological_process	GO:0004375; glycine dehydrogenase (decarboxylating) activity; molecular_function
i3_HQ_LWC_c4349/f4p2/3387	NA	-3.60124	NA	NA	GO:0010506; regulation of autophagy; biological_process	GO:0005615; extracellular space; cellular_component
i3_HQ_LWC_c4373/f2p0/3670	K05387	NA	1.04221	NA	GO:0016020; membrane; cellular_component	GO:0004970; ionotropic glutamate receptor activity; molecular_function	GO:0005234; extracellular-glutamate-gated ion channel activity; molecular_function
i4_HQ_LWC_c1921/f3p0/4909	K08818	1.48495	NA	1.06202	GO:0004672; protein kinase activity; molecular_function	GO:0005524; ATP binding; molecular_function	GO:0016020; membrane; cellular_component	GO:0016773; phosphotransferase activity, alcohol group as acceptor; molecular_function	GO:0006468; protein phosphorylation; biological_process
i3_HQ_LWC_c41489/f28p0/3189	K03695	4.10887	3.26719	3.31353	GO:0008134; transcription factor binding; molecular_function	GO:0016021; integral to membrane; cellular_component	GO:0019538; protein metabolic process; biological_process	GO:0016787; hydrolase activity; molecular_function	GO:0005524; ATP binding; molecular_function	GO:0002949; NA	GO:0006810; transport; biological_process	GO:0006281; DNA repair; biological_process	GO:0009378; four-way junction helicase activity; molecular_function	GO:0008855; exodeoxyribonuclease VII activity; molecular_function	GO:0003677; DNA binding; molecular_function	GO:0007264; small GTPase mediated signal transduction; biological_process	GO:0003924; GTPase activity; molecular_function	GO:0005525; GTP binding; molecular_function	GO:0006310; DNA recombination; biological_process	GO:0006355; regulation of transcription, DNA-dependent; biological_process	GO:0006914; autophagy; biological_process	GO:0016887; ATPase activity; molecular_function	GO:0007155; cell adhesion; biological_process	GO:0003723; RNA binding; molecular_function	GO:0003724; RNA helicase activity; molecular_function	GO:0016301; kinase activity; molecular_function
i3_HQ_LWC_c26730/f2p1/3393	K12133	-1.66853	NA	NA	NA
i3_HQ_LWC_c10611/f5p0/3232	K00962	NA	1.19108	1.07399	GO:0006396; RNA processing; biological_process	GO:0000175; 3'-5'-exoribonuclease activity; molecular_function	GO:0003723; RNA binding; molecular_function	GO:0003676; nucleic acid binding; molecular_function
i3_HQ_LWC_c10633/f2p3/3209	NA	NA	NA	1.02685	GO:0003735; structural constituent of ribosome; molecular_function	GO:0006412; translation; biological_process	GO:0005840; ribosome; cellular_component	GO:0005622; intracellular; cellular_component	GO:0035556; intracellular signal transduction; biological_process
i3_HQ_LWC_c10732/f2p10/3180	K14297	NA	2.17545	1.88195	GO:0005643; nuclear pore; cellular_component	GO:0006810; transport; biological_process
i3_HQ_LWC_c10756/f8p0/3307	NA	NA	NA	1.20054	GO:0008270; zinc ion binding; molecular_function
i4_HQ_LWC_c1959/f5p0/5005	NA	-7.2529	NA	NA	NA
i3_HQ_LWC_c10981/f2p2/3891	K19011	NA	NA	1.70632	GO:0005615; extracellular space; cellular_component	GO:0003824; NA
i3_HQ_LWC_c11005/f2p6/3435	NA	1.20713	NA	NA	GO:0005524; ATP binding; molecular_function	GO:0004672; protein kinase activity; molecular_function	GO:0006468; protein phosphorylation; biological_process	GO:0005515; protein binding; molecular_function
i4_HQ_LWC_c1961/f8p0/4964	NA	NA	-7.01878	-10.1933	GO:0005515; protein binding; molecular_function	GO:0005524; ATP binding; molecular_function	GO:0043531; ADP binding; molecular_function
i4_HQ_LWC_c11619/f2p0/4797	NA	-1.1007	-1.37772	-1.00636	GO:0006606; protein import into nucleus; biological_process
i4_HQ_LWC_c1974/f3p0/4885	K03847	8.13141	3.78729	NA	GO:0016757; transferase activity, transferring glycosyl groups; molecular_function
i3_HQ_LWC_c5018/f4p4/3717	NA	-1.06093	-1.61126	NA	NA
i3_HQ_LWC_c41553/f29p0/3593	K00164	NA	NA	2.64263	GO:0016624; oxidoreductase activity, acting on the aldehyde or oxo group of donors, disulfide as acceptor; molecular_function	GO:0008152; NA
i4_HQ_LWC_c11784/f2p0/4662	NA	NA	NA	8.34778	GO:0005515; protein binding; molecular_function
i3_HQ_LWC_c11383/f2p2/3781	NA	NA	3.63367	NA	NA
i4_HQ_LWC_c11947/f2p4/4972	NA	NA	NA	2.93151	GO:0003677; DNA binding; molecular_function
i3_HQ_LWC_c28519/f2p0/3597	K16055	-1.3862	NA	-1.1579	GO:0005992; trehalose biosynthetic process; biological_process	GO:0003824; NA
i3_HQ_LWC_c28550/f2p0/3389	K05356	-1.18342	NA	-1.26252	GO:0008299; isoprenoid biosynthetic process; biological_process	GO:0009234; menaquinone biosynthetic process; biological_process
i3_HQ_LWC_c28887/f14p0/3099	K00454	2.4623	1.07083	NA	GO:0005515; protein binding; molecular_function	GO:0055114; oxidation-reduction process; biological_process	GO:0016702; oxidoreductase activity, acting on single donors with incorporation of molecular oxygen, incorporation of two atoms of oxygen; molecular_function	GO:0046872; metal ion binding; molecular_function
i3_HQ_LWC_c41594/f2p0/3121	NA	1.26427	NA	NA	GO:0008168; methyltransferase activity; molecular_function	GO:0008152; NA
i3_HQ_LWC_c29229/f4p0/3054	K12843	NA	NA	1.09853	NA
i4_HQ_LWC_c2003/f4p0/4698	K05750	NA	6.81375	NA	NA
i3_HQ_LWC_c41628/f44p0/3618	K00164	1.70242	1.04777	NA	GO:0008152; NA	GO:0016624; oxidoreductase activity, acting on the aldehyde or oxo group of donors, disulfide as acceptor; molecular_function
i4_HQ_LWC_c2019/f6p1/4813	NA	NA	-4.3952	NA	GO:0009725; response to hormone stimulus; biological_process	GO:0003677; DNA binding; molecular_function	GO:0006355; regulation of transcription, DNA-dependent; biological_process	GO:0005634; nucleus; cellular_component
i3_HQ_LWC_c41639/f5p0/3146	NA	NA	NA	1.25782	NA
i3_HQ_LWC_c11565/f2p0/3798	K01190	-7.39155	NA	-7.4062	GO:0009341; beta-galactosidase complex; cellular_component	GO:0005975; carbohydrate metabolic process; biological_process	GO:0004553; hydrolase activity, hydrolyzing O-glycosyl compounds; molecular_function	GO:0004565; beta-galactosidase activity; molecular_function
i3_HQ_LWC_c29332/f3p0/3053	K12129	NA	-1.71647	-1.18885	GO:0000160; two-component signal transduction system (phosphorelay); biological_process
i3_HQ_LWC_c11568/f2p0/3473	NA	-2.1186	-2.19888	-2.56751	GO:0006468; protein phosphorylation; biological_process	GO:0006865; amino acid transport; biological_process	GO:0005515; protein binding; molecular_function	GO:0016020; membrane; cellular_component	GO:0050776; regulation of immune response; biological_process	GO:0004672; protein kinase activity; molecular_function	GO:0005102; receptor binding; molecular_function	GO:0043548; phosphatidylinositol 3-kinase binding; molecular_function	GO:0005524; ATP binding; molecular_function	GO:0014068; positive regulation of phosphatidylinositol 3-kinase cascade; biological_process
i4_HQ_LWC_c2038/f7p3/4585	K20403	NA	1.90964	1.2232	NA
i3_HQ_LWC_c41642/f23p0/3505	K08857	-1.34413	NA	NA	GO:0004672; protein kinase activity; molecular_function	GO:0005524; ATP binding; molecular_function	GO:0016020; membrane; cellular_component	GO:0016773; phosphotransferase activity, alcohol group as acceptor; molecular_function	GO:0006468; protein phosphorylation; biological_process
i3_HQ_LWC_c11688/f3p56/3687	K11498	-1.39852	-1.13753	NA	GO:0003777; microtubule motor activity; molecular_function	GO:0008017; microtubule binding; molecular_function	GO:0042025; host cell nucleus; cellular_component	GO:0005524; ATP binding; molecular_function	GO:0003700; sequence-specific DNA binding transcription factor activity; molecular_function	GO:0006355; regulation of transcription, DNA-dependent; biological_process	GO:0007018; microtubule-based movement; biological_process
i3_HQ_LWC_c11735/f2p1/3810	K07953	NA	NA	-1.71453	GO:0005524; ATP binding; molecular_function	GO:0003924; GTPase activity; molecular_function	GO:0005525; GTP binding; molecular_function	GO:0019001; guanyl nucleotide binding; molecular_function	GO:0007264; small GTPase mediated signal transduction; biological_process	GO:0031683; G-protein beta/gamma-subunit complex binding; molecular_function	GO:0007186; G-protein coupled receptor protein signaling pathway; biological_process	GO:0004871; signal transducer activity; molecular_function	GO:0006576; cellular biogenic amine metabolic process; biological_process
i4_HQ_LWC_c2081/f3p1/4811	K11644	NA	-2.31015	-2.26769	GO:0006355; regulation of transcription, DNA-dependent; biological_process	GO:0006633; fatty acid biosynthetic process; biological_process	GO:0005743; mitochondrial inner membrane; cellular_component	GO:0008770; [acyl-carrier-protein] phosphodiesterase activity; molecular_function	GO:0004129; cytochrome-c oxidase activity; molecular_function
i4_HQ_LWC_c12874/f2p3/4859	NA	-1.1376	NA	NA	NA
i4_HQ_LWC_c2094/f2p0/4907	NA	-1.01853	NA	NA	GO:0016787; hydrolase activity; molecular_function
i3_HQ_LWC_c11916/f2p3/3262	K01408	NA	3.26706	NA	NA
i3_HQ_LWC_c29407/f2p0/3044	K05280	-2.91348	-2.81537	-3.15492	GO:0005506; iron ion binding; molecular_function	GO:0020037; heme binding; molecular_function	GO:0016705; oxidoreductase activity, acting on paired donors, with incorporation or reduction of molecular oxygen; molecular_function	GO:0055114; oxidation-reduction process; biological_process
i4_HQ_LWC_c28858/f3p0/4823	K16578	-1.07334	NA	NA	GO:0006281; DNA repair; biological_process	GO:0005515; protein binding; molecular_function	GO:0016820; hydrolase activity, acting on acid anhydrides, catalyzing transmembrane movement of substances; molecular_function	GO:0000221; vacuolar proton-transporting V-type ATPase, V1 domain; cellular_component	GO:0003677; DNA binding; molecular_function	GO:0016192; vesicle-mediated transport; biological_process	GO:0030117; membrane coat; cellular_component	GO:0015991; ATP hydrolysis coupled proton transport; biological_process	GO:0003910; DNA ligase (ATP) activity; molecular_function	GO:0006310; DNA recombination; biological_process	GO:0006886; intracellular protein transport; biological_process
i3_HQ_LWC_c29436/f2p0/3040	NA	NA	NA	-1.0553	GO:0016020; membrane; cellular_component	GO:0009523; photosystem II; cellular_component	GO:0015979; photosynthesis; biological_process	GO:0050821; protein stabilization; biological_process	GO:0042301; phosphate binding; molecular_function
i3_HQ_LWC_c29440/f2p0/3089	K14497	-1.58111	NA	-2.39483	GO:0003824; NA
i4_HQ_LWC_c13011/f2p1/4666	K02886	NA	-6.34454	NA	GO:0005622; intracellular; cellular_component	GO:0003735; structural constituent of ribosome; molecular_function	GO:0006412; translation; biological_process	GO:0005840; ribosome; cellular_component
i4_HQ_LWC_c13180/f2p0/4967	K07943	NA	NA	2.23332	GO:0005524; ATP binding; molecular_function	GO:0003873; 6-phosphofructo-2-kinase activity; molecular_function	GO:0006000; fructose metabolic process; biological_process	GO:0005525; GTP binding; molecular_function
i3_HQ_LWC_c12022/f2p6/3535	K01649	1.84047	1.58483	2.67335	GO:0003824; NA
i3_HQ_LWC_c29465/f2p0/3066	K15923	2.81026	NA	2.47174	NA
i3_HQ_LWC_c29476/f2p0/3128	NA	-1.40896	NA	NA	NA
i4_HQ_LWC_c2118/f2p13/5067	NA	-1.38756	NA	NA	GO:0008270; zinc ion binding; molecular_function
i4_HQ_LWC_c2119/f2p0/4613	K17686	-1.96607	NA	NA	GO:0000166; nucleotide binding; molecular_function	GO:0030001; metal ion transport; biological_process	GO:0046872; metal ion binding; molecular_function	GO:0006355; regulation of transcription, DNA-dependent; biological_process
i4_HQ_LWC_c2130/f2p1/4483	K11592	NA	-2.83552	NA	GO:0005524; ATP binding; molecular_function	GO:0016787; hydrolase activity; molecular_function	GO:0006396; RNA processing; biological_process	GO:0016891; endoribonuclease activity, producing 5'-phosphomonoesters; molecular_function	GO:0003677; DNA binding; molecular_function	GO:0004525; ribonuclease III activity; molecular_function	GO:0005515; protein binding; molecular_function	GO:0003676; nucleic acid binding; molecular_function
i4_HQ_LWC_c2131/f4p0/4984	K17985	NA	-1.32805	NA	GO:0005515; protein binding; molecular_function
i3_HQ_LWC_c12168/f7p1/3444	NA	1.5343	NA	1.65898	NA
i4_HQ_LWC_c2140/f2p0/4444	NA	NA	1.20649	1.8507	GO:0006417; regulation of translation; biological_process	GO:0045182; NA
i3_HQ_LWC_c12202/f3p0/3430	K03695	2.28564	1.14163	1.77481	GO:0006810; transport; biological_process	GO:0016787; hydrolase activity; molecular_function	GO:0002949; NA	GO:0005524; ATP binding; molecular_function	GO:0019538; protein metabolic process; biological_process	GO:0008134; transcription factor binding; molecular_function	GO:0007264; small GTPase mediated signal transduction; biological_process	GO:0006614; SRP-dependent cotranslational protein targeting to membrane; biological_process	GO:0003677; DNA binding; molecular_function	GO:0009378; four-way junction helicase activity; molecular_function	GO:0006281; DNA repair; biological_process	GO:0006576; cellular biogenic amine metabolic process; biological_process	GO:0006355; regulation of transcription, DNA-dependent; biological_process	GO:0006310; DNA recombination; biological_process	GO:0007155; cell adhesion; biological_process	GO:0016887; ATPase activity; molecular_function	GO:0003924; GTPase activity; molecular_function	GO:0005525; GTP binding; molecular_function	GO:0016301; kinase activity; molecular_function	GO:0003723; RNA binding; molecular_function	GO:0003724; RNA helicase activity; molecular_function
i3_HQ_LWC_c12246/f2p0/3552	NA	NA	-1.219	NA	GO:0004672; protein kinase activity; molecular_function	GO:0005524; ATP binding; molecular_function	GO:0005515; protein binding; molecular_function	GO:0006468; protein phosphorylation; biological_process
i3_HQ_LWC_c41867/f6p0/3073	K01228	NA	NA	2.54768	NA
i4_HQ_LWC_c13218/f2p0/4681	K01209	NA	-1.21415	NA	GO:0046556; alpha-N-arabinofuranosidase activity; molecular_function	GO:0016798; hydrolase activity, acting on glycosyl bonds; molecular_function	GO:0046373; L-arabinose metabolic process; biological_process
i4_HQ_LWC_c13402/f3p0/4643	K01595	NA	NA	2.34991	GO:0015977; carbon fixation; biological_process	GO:0008964; phosphoenolpyruvate carboxylase activity; molecular_function	GO:0006099; tricarboxylic acid cycle; biological_process
i4_HQ_LWC_c13493/f2p0/4903	K17592	NA	1.96301	2.15052	NA
i4_HQ_LWC_c2166/f2p1/4726	K21596	NA	NA	1.29336	GO:0003677; DNA binding; molecular_function	GO:0005515; protein binding; molecular_function	GO:0008270; zinc ion binding; molecular_function	GO:0042128; nitrate assimilation; biological_process	GO:0005634; nucleus; cellular_component
i4_HQ_LWC_c2180/f2p22/4921	NA	NA	-1.01239	NA	GO:0005525; GTP binding; molecular_function
i3_HQ_LWC_c31528/f34p0/3284	K17301	-1.56841	NA	NA	GO:0006310; DNA recombination; biological_process	GO:0006886; intracellular protein transport; biological_process	GO:0030131; clathrin adaptor complex; cellular_component	GO:0030117; membrane coat; cellular_component	GO:0003677; DNA binding; molecular_function	GO:0016192; vesicle-mediated transport; biological_process	GO:0030126; COPI vesicle coat; cellular_component	GO:0005198; NA	GO:0005634; nucleus; cellular_component	GO:0005515; protein binding; molecular_function
i3_HQ_LWC_c12594/f3p0/3580	NA	NA	NA	-1.24828	GO:0005515; protein binding; molecular_function
i3_HQ_LWC_c31564/f23p0/3240	NA	-1.02619	NA	NA	GO:0042578; phosphoric ester hydrolase activity; molecular_function
i3_HQ_LWC_c12760/f2p0/3628	NA	NA	NA	1.66438	GO:0003950; NAD+ ADP-ribosyltransferase activity; molecular_function
i3_HQ_LWC_c12763/f2p0/3430	NA	NA	1.48735	NA	NA
i3_HQ_LWC_c31593/f20p0/3290	NA	-1.23185	NA	NA	GO:0043531; ADP binding; molecular_function	GO:0030133; transport vesicle; cellular_component	GO:0031083; BLOC-1 complex; cellular_component	GO:0005515; protein binding; molecular_function
i3_HQ_LWC_c31595/f5p0/3427	NA	-1.18692	-1.26548	-1.18509	GO:0004672; protein kinase activity; molecular_function	GO:0005524; ATP binding; molecular_function	GO:0005515; protein binding; molecular_function	GO:0006468; protein phosphorylation; biological_process
i4_HQ_LWC_c13665/f3p0/5145	K19044	NA	NA	2.6265	NA
i3_HQ_LWC_c12775/f2p121/3322	NA	NA	NA	1.37412	NA
i4_HQ_LWC_c13754/f2p0/4773	K18752	NA	NA	2.3644	NA
i3_HQ_LWC_c31604/f14p0/3538	NA	NA	NA	-3.14305	GO:0008168; methyltransferase activity; molecular_function	GO:0008152; NA
i3_HQ_LWC_c12803/f3p0/3365	K00705	-2.68534	NA	NA	GO:2001070; NA	GO:0004134; 4-alpha-glucanotransferase activity; molecular_function	GO:0005975; carbohydrate metabolic process; biological_process
i4_HQ_LWC_c13790/f2p2/4998	K05391	-3.4928	NA	NA	NA
i3_HQ_LWC_c41985/f110p0/3201	K11855	NA	NA	1.37531	GO:0070140; SUMO-specific isopeptidase activity; molecular_function	GO:0016579; protein deubiquitination; biological_process	GO:0036459; NA	GO:0032183; SUMO binding; molecular_function
i3_HQ_LWC_c41986/f69p0/3328	K01595	NA	NA	1.01693	GO:0015977; carbon fixation; biological_process	GO:0008964; phosphoenolpyruvate carboxylase activity; molecular_function	GO:0006099; tricarboxylic acid cycle; biological_process
i3_HQ_LWC_c12894/f4p2/3416	NA	NA	-1.24568	NA	GO:0043531; ADP binding; molecular_function	GO:0005524; ATP binding; molecular_function	GO:0016887; ATPase activity; molecular_function
i3_HQ_LWC_c12912/f2p0/3820	K03070	-1.5887	NA	-1.01296	GO:0016020; membrane; cellular_component	GO:0017038; protein import; biological_process
i3_HQ_LWC_c31616/f15p0/3449	K01191	NA	NA	1.27135	GO:0006013; mannose metabolic process; biological_process	GO:0015923; mannosidase activity; molecular_function	GO:0004559; alpha-mannosidase activity; molecular_function	GO:0005975; carbohydrate metabolic process; biological_process	GO:0008270; zinc ion binding; molecular_function	GO:0004553; hydrolase activity, hydrolyzing O-glycosyl compounds; molecular_function
i3_HQ_LWC_c13014/f2p1/3608	K11592	-23.1785	-23.2251	NA	GO:0004525; ribonuclease III activity; molecular_function	GO:0006396; RNA processing; biological_process
i4_HQ_LWC_c2223/f2p0/5053	NA	1.18396	NA	NA	NA
i3_HQ_LWC_c31660/f8p0/3531	K03655	1.01419	1.31548	1.54815	GO:0003677; DNA binding; molecular_function	GO:0005524; ATP binding; molecular_function	GO:0016787; hydrolase activity; molecular_function	GO:0003676; nucleic acid binding; molecular_function
i4_HQ_LWC_c31087/f12p0/4280	K10841	NA	NA	1.1227	GO:0016575; histone deacetylation; biological_process	GO:0003677; DNA binding; molecular_function	GO:0016787; hydrolase activity; molecular_function	GO:0005524; ATP binding; molecular_function	GO:0070823; HDA1 complex; cellular_component
i4_HQ_LWC_c31098/f7p0/4179	NA	-1.19111	NA	NA	GO:0006813; potassium ion transport; biological_process	GO:0006812; cation transport; biological_process	GO:0016021; integral to membrane; cellular_component	GO:0015299; solute:hydrogen antiporter activity; molecular_function	GO:0055085; transmembrane transport; biological_process
i3_HQ_LWC_c31682/f5p0/3538	K13024	-1.33132	NA	NA	GO:0046872; metal ion binding; molecular_function	GO:0005524; ATP binding; molecular_function	GO:0003993; acid phosphatase activity; molecular_function
i4_HQ_LWC_c31174/f8p0/4096	K01595	NA	-25.2268	NA	GO:0006099; tricarboxylic acid cycle; biological_process	GO:0015977; carbon fixation; biological_process	GO:0008964; phosphoenolpyruvate carboxylase activity; molecular_function
i4_HQ_LWC_c31228/f4p13/4123	K16276	NA	NA	2.91055	GO:0008270; zinc ion binding; molecular_function	GO:0005515; protein binding; molecular_function
i3_HQ_LWC_c31698/f6p7/3159	NA	-2.3229	-1.40626	-2.17466	NA
i3_HQ_LWC_c31702/f6p0/3513	K00164	-2.80837	NA	NA	GO:0016624; oxidoreductase activity, acting on the aldehyde or oxo group of donors, disulfide as acceptor; molecular_function	GO:0008152; NA
i4_HQ_LWC_c14436/f2p1/4537	NA	NA	NA	1.29495	GO:0003676; nucleic acid binding; molecular_function
i3_HQ_LWC_c13307/f3p0/3201	K08869	NA	-1.23238	NA	NA
i4_HQ_LWC_c14464/f2p0/5047	NA	-2.37137	-2.13775	-1.59848	GO:0004553; hydrolase activity, hydrolyzing O-glycosyl compounds; molecular_function	GO:0005975; carbohydrate metabolic process; biological_process
i3_HQ_LWC_c31724/f3p0/3093	K13171	NA	-1.1144	NA	GO:0006397; mRNA processing; biological_process
i3_HQ_LWC_c31728/f5p0/3867	K11858	NA	NA	3.01635	GO:0004843; ubiquitin-specific protease activity; molecular_function	GO:0036459; NA	GO:0016579; protein deubiquitination; biological_process	GO:0005515; protein binding; molecular_function
i3_HQ_LWC_c31732/f3p0/3944	NA	-1.32595	-1.58677	-1.27164	GO:0006468; protein phosphorylation; biological_process	GO:0003824; NA	GO:0005524; ATP binding; molecular_function	GO:0004672; protein kinase activity; molecular_function
i4_HQ_LWC_c14595/f2p0/4757	NA	NA	NA	-1.07739	NA
i4_HQ_LWC_c2243/f3p0/4760	NA	NA	1.66563	2.03468	GO:0006886; intracellular protein transport; biological_process	GO:0016192; vesicle-mediated transport; biological_process
i4_HQ_LWC_c14952/f2p0/4774	NA	-3.44284	-3.34801	-2.79192	GO:0005515; protein binding; molecular_function
i4_HQ_LWC_c31429/f4p0/4153	NA	-1.38621	NA	NA	GO:0009725; response to hormone stimulus; biological_process	GO:0003677; DNA binding; molecular_function	GO:0006355; regulation of transcription, DNA-dependent; biological_process	GO:0005634; nucleus; cellular_component
i4_HQ_LWC_c2263/f2p0/4994	K19027	-8.7506	NA	NA	NA
i4_HQ_LWC_c31430/f3p0/4185	K02986	NA	-2.50053	NA	GO:0003723; RNA binding; molecular_function	GO:0005622; intracellular; cellular_component	GO:0019843; rRNA binding; molecular_function
i4_HQ_LWC_c15296/f2p0/4244	K12830	NA	NA	2.39907	GO:0005634; nucleus; cellular_component	GO:0003676; nucleic acid binding; molecular_function
i4_HQ_LWC_c2283/f3p6/4834	NA	NA	4.71129	-6.87121	GO:0043531; ADP binding; molecular_function	GO:0005515; protein binding; molecular_function
i4_HQ_LWC_c2286/f3p0/4926	K12823	NA	1.06685	NA	GO:0005524; ATP binding; molecular_function	GO:0016787; hydrolase activity; molecular_function	GO:0003677; DNA binding; molecular_function	GO:0003676; nucleic acid binding; molecular_function	GO:0005515; protein binding; molecular_function
i4_HQ_LWC_c2287/f2p0/4692	NA	NA	-1.35504	NA	NA
i3_HQ_LWC_c13872/f2p0/3033	NA	NA	NA	1.7711	NA
i4_HQ_LWC_c2296/f2p3/4925	NA	-4.22659	-2.5193	-2.51563	NA
i4_HQ_LWC_c15314/f2p0/4138	NA	NA	NA	1.28951	GO:0005524; ATP binding; molecular_function	GO:0016887; ATPase activity; molecular_function	GO:0006355; regulation of transcription, DNA-dependent; biological_process	GO:0006310; DNA recombination; biological_process	GO:0003678; DNA helicase activity; molecular_function	GO:0008134; transcription factor binding; molecular_function	GO:0019079; viral genome replication; biological_process	GO:0003724; RNA helicase activity; molecular_function	GO:0003723; RNA binding; molecular_function	GO:0009378; four-way junction helicase activity; molecular_function	GO:0006281; DNA repair; biological_process	GO:0005515; protein binding; molecular_function
i3_HQ_LWC_c31797/f6p0/3361	NA	1.08785	NA	1.11755	GO:0003735; structural constituent of ribosome; molecular_function	GO:0016151; nickel ion binding; molecular_function	GO:0006412; translation; biological_process	GO:0005840; ribosome; cellular_component	GO:0006464; protein modification process; biological_process	GO:0005622; intracellular; cellular_component
i4_HQ_LWC_c2299/f4p2/4634	K11671	NA	-1.0674	NA	NA
i3_HQ_LWC_c31810/f5p0/3070	NA	NA	NA	1.29748	GO:0005524; ATP binding; molecular_function	GO:0004672; protein kinase activity; molecular_function	GO:0006468; protein phosphorylation; biological_process
i3_HQ_LWC_c31815/f3p0/3125	NA	NA	-2.5323	-3.20515	GO:0005515; protein binding; molecular_function	GO:0006468; protein phosphorylation; biological_process	GO:0004672; protein kinase activity; molecular_function	GO:0005524; ATP binding; molecular_function
i4_HQ_LWC_c15328/f2p0/4085	NA	-1.87034	-2.56985	-1.35771	NA
i4_HQ_LWC_c31456/f3p0/4221	NA	-1.76225	NA	NA	NA
i3_HQ_LWC_c42255/f4p1/3135	K11855	NA	NA	1.03514	GO:0032183; SUMO binding; molecular_function	GO:0036459; NA	GO:0070140; SUMO-specific isopeptidase activity; molecular_function	GO:0016579; protein deubiquitination; biological_process
i3_HQ_LWC_c31876/f4p0/3170	K00703	-1.10643	NA	NA	NA
i4_HQ_LWC_c2323/f4p1/4869	NA	NA	2.20986	NA	GO:0043531; ADP binding; molecular_function	GO:0005515; protein binding; molecular_function
i3_HQ_LWC_c31882/f20p0/3295	NA	NA	NA	1.0471	GO:0003723; RNA binding; molecular_function	GO:0003676; nucleic acid binding; molecular_function
i4_HQ_LWC_c31471/f3p30/4240	NA	NA	1.58392	1.28943	GO:0003677; DNA binding; molecular_function
i3_HQ_LWC_c31895/f4p5/3158	K03083	NA	-3.10535	NA	NA
i3_HQ_LWC_c15191/f25p0/3395	NA	NA	NA	1.2697	GO:0005515; protein binding; molecular_function
i4_HQ_LWC_c31482/f3p2/4215	NA	NA	NA	1.05667	GO:0003676; nucleic acid binding; molecular_function
i4_HQ_LWC_c31486/f3p0/4254	NA	-1.32626	NA	NA	NA
i3_HQ_LWC_c15274/f26p0/3187	NA	-1.24692	NA	NA	GO:0008270; zinc ion binding; molecular_function	GO:0005634; nucleus; cellular_component
i3_HQ_LWC_c31924/f29p0/3387	K11093	NA	-4.48356	NA	GO:0003676; nucleic acid binding; molecular_function
i3_HQ_LWC_c15337/f13p0/3613	NA	NA	NA	1.39226	NA
i3_HQ_LWC_c31947/f18p0/3825	K11699	-3.93958	NA	NA	GO:0055114; oxidation-reduction process; biological_process	GO:0003968; RNA-directed RNA polymerase activity; molecular_function	GO:0016491; oxidoreductase activity; molecular_function	GO:0006520; cellular amino acid metabolic process; biological_process	GO:0003676; nucleic acid binding; molecular_function
i3_HQ_LWC_c31973/f15p0/3104	K09486	1.9522	1.32608	1.82493	GO:0000902; cell morphogenesis; biological_process
i3_HQ_LWC_c31984/f16p4/3249	K16055	-1.35828	-1.14981	-1.36844	GO:0005992; trehalose biosynthetic process; biological_process	GO:0003824; NA
i3_HQ_LWC_c15410/f7p0/3565	NA	NA	NA	1.02558	NA
i3_HQ_LWC_c31995/f8p0/3223	K13457	NA	NA	6.70336	GO:0005515; protein binding; molecular_function	GO:0043531; ADP binding; molecular_function
i3_HQ_LWC_c32007/f19p0/3190	NA	NA	NA	1.27005	GO:0005515; protein binding; molecular_function	GO:0046872; metal ion binding; molecular_function
i4_HQ_LWC_c2347/f2p5/4427	NA	NA	-6.18411	NA	NA
i3_HQ_LWC_c32026/f5p1/3181	NA	-1.04969	NA	NA	GO:0043531; ADP binding; molecular_function	GO:0006310; DNA recombination; biological_process	GO:0005515; protein binding; molecular_function	GO:0009378; four-way junction helicase activity; molecular_function	GO:0006281; DNA repair; biological_process
i4_HQ_LWC_c16958/f24p0/4873	NA	NA	NA	1.36973	NA
i3_HQ_LWC_c15477/f4p0/3988	NA	NA	NA	1.06865	GO:0008134; transcription factor binding; molecular_function	GO:0006355; regulation of transcription, DNA-dependent; biological_process	GO:0006310; DNA recombination; biological_process	GO:0003678; DNA helicase activity; molecular_function	GO:0016887; ATPase activity; molecular_function	GO:0005524; ATP binding; molecular_function	GO:0003723; RNA binding; molecular_function	GO:0006281; DNA repair; biological_process	GO:0009378; four-way junction helicase activity; molecular_function	GO:0003724; RNA helicase activity; molecular_function	GO:0071203; WASH complex; cellular_component
i4_HQ_LWC_c2359/f2p2/4633	K10728	NA	1.49891	1.78139	NA
[truncated: 10,508 more rows]
[truncated: 3 more columns]
