# Supplementary material for: Transcriptional Changes in Pearl Millet Leaves under Heat Stress
Source: Genes (Basel). 2021 Oct 28;12(11):1716. doi: 10.3390/genes12111716 (PMC8620540; doi:10.3390/genes12111716)
Supplement: Supplementary file 1 [file genes-12-01716-s001.zip › Table S3.xlsx]

## Sheet: Sheet1
Table S3 GO enrichment of pearl millet after 1h, 48h and 96h heat stress
Level	term	1h (p.adjust)	48h (p.adjust)	96h (p.adjust)
BP	anatomical structure development	0.0114626	0.0180067	NA
	anatomical structure morphogenesis	0.00903345	0.0246703	NA
	cellular component morphogenesis	0.00163919	0.0141919	NA
	cell morphogenesis	0.00163919	0.0141919	NA
	organic anion transport	NA	0.0141919	0.0286512
	photosynthesis	NA	1.70166e-21	0.0147552
	peptidyl-lysine modification to peptidyl-hypusine	NA	0.0141919	0.00189856
	amino acid transport	NA	0.022898	0.0166723
	deadenylation-dependent decapping of nuclear-transcribed mRNA	0.0127817	NA	NA
	alcohol metabolic process	0.0139541	NA	NA
	inositol biosynthetic process	0.00361401	NA	NA
	protein folding	1.24966e-05	NA	NA
	N-terminal protein amino acid modification	0.0347341	NA	NA
	N-terminal protein amino acid methylation	0.0347341	NA	NA
	polyol biosynthetic process	0.00361401	NA	NA
	organic hydroxy compound metabolic process	0.0107811	NA	NA
	alcohol biosynthetic process	0.00250744	NA	NA
	nonribosomal peptide biosynthetic process	0.0107811	NA	NA
	glutathione biosynthetic process	0.0107811	NA	NA
	glutathione metabolic process	0.0376992	NA	NA
	inositol metabolic process	0.00361401	NA	NA
	cellular developmental process	0.00403702	NA	NA
	organic hydroxy compound biosynthetic process	0.00250744	NA	NA
	carboxylic acid transport	NA	0.022898	NA
	organic acid transport	NA	0.022898	NA
	photosynthetic electron transport chain	NA	0.00616028	NA
	single-organism developmental process	NA	0.048479	NA
	siroheme metabolic process	NA	0.048479	NA
	photosynthesis, light reaction	NA	0.0141919	NA
	siroheme biosynthetic process	NA	0.048479	NA
	anion transport	NA	0.0246703	NA
	porphyrin-containing compound metabolic process	NA	NA	0.0257525
	sterol homeostasis	NA	NA	0.0147552
	organonitrogen compound biosynthetic process	NA	NA	0.0157066
	tissue regeneration	NA	NA	0.0147552
	lipid biosynthetic process	NA	NA	0.0371087
	positive regulation of phosphorylation	NA	NA	0.0492342
	cellular response to nitrogen compound	NA	NA	0.0147552
	signal transduction by protein phosphorylation	NA	NA	0.0147552
	nitrogen compound transport	NA	NA	0.029752
	cellular response to amino acid stimulus	NA	NA	0.0147552
	cellular response to organonitrogen compound	NA	NA	0.0147552
	dicarboxylic acid metabolic process	NA	NA	0.0147552
	peptide biosynthetic process	NA	NA	1.24594e-05
	peptide metabolic process	NA	NA	1.24594e-05
	lysine biosynthetic process	NA	NA	0.0147552
	lysine biosynthetic process via diaminopimelate	NA	NA	0.0147552
	protein metabolic process	NA	NA	0.00599693
	lysosome organization	NA	NA	0.0147552
	regulation of receptor recycling	NA	NA	0.0147552
	regulation of TOR signaling	NA	NA	0.0492342
	positive regulation of protein phosphorylation	NA	NA	0.0492342
	anion transmembrane transport	NA	NA	0.0147552
	cellular protein metabolic process	NA	NA	0.0147552
	lytic vacuole organization	NA	NA	0.0147552
	endosome localization	NA	NA	0.0147552
	amino acid transmembrane transport	NA	NA	0.0147552
	regulation of translation	NA	NA	0.0147552
	diaminopimelate metabolic process	NA	NA	0.0147552
	MAPK cascade	NA	NA	0.0147552
	pigment metabolic process	NA	NA	0.0268764
	organonitrogen compound metabolic process	NA	NA	0.046341
	translation	NA	NA	2.03317e-05
	lipid homeostasis	NA	NA	0.0147552
	cellular amide metabolic process	NA	NA	4.46714e-05
	positive regulation of TOR signaling	NA	NA	0.0147552
	receptor recycling	NA	NA	0.0147552
	regulation of MAPK cascade	NA	NA	0.0147552
	lysine metabolic process	NA	NA	0.0147552
	organic acid transmembrane transport	NA	NA	0.0147552
	response to amino acid	NA	NA	0.0147552
	positive regulation of MAPK cascade	NA	NA	0.0147552
	regulation of cellular amide metabolic process	NA	NA	0.0147552
	posttranscriptional regulation of gene expression	NA	NA	0.0147552
	cholesterol homeostasis	NA	NA	0.0147552
	vacuole organization	NA	NA	0.0157066
	response to nitrogen compound	NA	NA	0.0492342
	porphyrin-containing compound biosynthetic process	NA	NA	0.0379675
	regeneration	NA	NA	0.0147552
	response to organonitrogen compound	NA	NA	0.0147552
	developmental growth	NA	NA	0.0147552
	amide biosynthetic process	NA	NA	3.69588e-05
	cellular response to oxygen-containing compound	NA	NA	0.0147552
MF	UDP-galactosyltransferase activity	0.00305567	0.0342961	NA
	intramolecular lyase activity	0.00361766	0.0481019	NA
	chaperone binding	0.0112469	0.00308902	NA
	lipopolysaccharide 3-alpha-galactosyltransferase activity	0.00305567	0.0342961	NA
	heme binding	0.00228918	NA	0.00194825
	oxidoreductase activity	0.00880168	NA	0.000399984
	tetrapyrrole binding	0.00370649	NA	0.00194825
	oxidoreductase activity, acting on paired donors, with incorporation or reduction of molecular oxygen	0.00228918	NA	0.000747079
	iron ion binding	0.00228918	NA	0.00194825
	oxidoreductase activity, acting on the CH-CH group of donors, NAD or NADP as acceptor	NA	0.046471	0.0139705
	sulfate transmembrane transporter activity	0.0253459	NA	NA
	inositol-3-phosphate synthase activity	0.00228918	NA	NA
	sulfur compound transmembrane transporter activity	0.0280326	NA	NA
	unfolded protein binding	8.67683e-07	NA	NA
	glutathione synthase activity	0.00496675	NA	NA
	thyroxine 5'-deiodinase activity	0.0233789	NA	NA
	O-methyltransferase activity	0.00305567	NA	NA
	RNA helicase activity	NA	0.03292	NA
	precorrin-2 dehydrogenase activity	NA	0.0156917	NA
	peptidase activity	NA	0.0156917	NA
	drug transporter activity	NA	0.0255052	NA
	isomerase activity	NA	0.0206976	NA
	serine-type peptidase activity	NA	0.0156917	NA
	RNA polymerase activity	NA	0.0156917	NA
	serine hydrolase activity	NA	0.0156917	NA
	peptidase activity, acting on L-amino acid peptides	NA	0.0218685	NA
	DNA-directed RNA polymerase activity	NA	0.00246656	NA
	chlorophyll binding	NA	0.000810606	NA
	serine-type endopeptidase activity	NA	0.00128695	NA
	endopeptidase activity	NA	0.000732185	NA
	secondary active transmembrane transporter activity	NA	0.0156917	NA
	beta-catenin binding	NA	0.0156917	NA
	drug transmembrane transporter activity	NA	0.0255052	NA
	antiporter activity	NA	0.0342961	NA
	N,N-dimethylaniline monooxygenase activity	NA	0.0183631	NA
	isopeptidase activity	NA	NA	0.017224
	structural constituent of ribosome	NA	NA	5.61329e-08
	SUMO binding	NA	NA	0.017224
	translation regulator activity	NA	NA	0.0122994
	steroid dehydrogenase activity, acting on the CH-OH group of donors, NAD or NADP as acceptor	NA	NA	0.0265527
	SUMO-specific protease activity	NA	NA	0.017224
	ubiquitin-like protein-specific isopeptidase activity	NA	NA	0.017224
	4-hydroxy-tetrahydrodipicolinate reductase	NA	NA	0.0410049
	carbohydrate binding	NA	NA	0.014855
	cofactor binding	NA	NA	0.0122994
	SUMO-specific isopeptidase activity	NA	NA	0.017224
	coenzyme binding	NA	NA	0.0265527
	steroid dehydrogenase activity	NA	NA	0.0265527
	structural molecule activity	NA	NA	0.0410049
	3-beta-hydroxy-delta5-steroid dehydrogenase activity	NA	NA	0.0265527
	ubiquitin-like protein binding	NA	NA	0.0443893
CC	ribonucleoprotein complex	NA	0.0321203	2.89738e-07
	photosystem I	NA	7.15532e-24	0.00638738
	thylakoid	NA	3.25124e-25	0.00488522
	photosynthetic membrane	NA	2.45183e-25	0.00488522
	photosystem	NA	2.45183e-25	0.0048307
	thylakoid part	NA	3.25124e-25	0.00488522
	intracellular ribonucleoprotein complex	NA	0.0321203	2.89738e-07
	integral component of membrane	NA	1.09099e-11	0.0109736
	intrinsic component of membrane	NA	1.09099e-11	0.0109736
	FANCM-MHF complex	0.0316739	NA	NA
	membrane part	NA	1.50059e-06	NA
	membrane protein complex	NA	0.000310551	NA
	membrane	NA	0.0103214	NA
	ribosome	NA	NA	1.42453e-09
