# Supplementary material for: Transcriptional Changes in Pearl Millet Leaves under Heat Stress
Source: Genes (Basel). 2021 Oct 28;12(11):1716. doi: 10.3390/genes12111716 (PMC8620540; doi:10.3390/genes12111716)
Supplement: Supplementary file 1 [file genes-12-01716-s001.zip › Table S4.xlsx]

## Sheet: Sheet1
Table S4 KEGG enrichment of pearl millet after 1h, 48h and 96h heat stress
Pathway	1h (p.adjust)	48h (p.adjust)	96h (p.adjust)
Flavonoid biosynthesis	0.000818234	0.0035899	0.00101928
Phenylpropanoid biosynthesis	0.00721736	0.0382112	0.0023034
Protein processing in endoplasmic reticulum	4.8702e-07	0.0261084	NA
Monoterpenoid biosynthesis	0.00350603	0.00175651	NA
Glycolysis / Gluconeogenesis	0.0252583	NA	0.0138528
Brassinosteroid biosynthesis	0.00565165	NA	0.00366855
Biosynthesis of secondary metabolites	4.36391e-06	NA	0.000413827
Histidine metabolism	0.0190605	NA	0.0121054
Glutathione metabolism	0.029716	NA	0.000476524
Plant-pathogen interaction	0.00174781	NA	0.000453077
Photosynthesis	NA	2.16891e-36	0.000277712
Tyrosine metabolism	NA	0.0430479	0.0337097
Ribosome	NA	5.06285e-05	3.20357e-26
Metabolic pathways	NA	4.49334e-07	0.00670464
Nitrogen metabolism	0.0087249	NA	NA
Zeatin biosynthesis	0.0380055	NA	NA
Starch and sucrose metabolism	2.01802e-05	NA	NA
Glycerophospholipid metabolism	0.0432685	NA	NA
Galactose metabolism	0.00185237	NA	NA
Circadian rhythm - plant	0.0270841	NA	NA
Valine, leucine and isoleucine degradation	0.010705	NA	NA
Cyanoamino acid metabolism	3.90356e-05	NA	NA
Pentose phosphate pathway	0.0465402	NA	NA
Arginine and proline metabolism	0.0418654	NA	NA
Non-homologous end-joining	NA	0.0175359	NA
Oxidative phosphorylation	NA	0.00014687	NA
Pyrimidine metabolism	NA	0.0137715	NA
RNA polymerase	NA	0.000339584	NA
Purine metabolism	NA	0.0343586	NA
Sesquiterpenoid and triterpenoid biosynthesis	NA	0.00854593	NA
Thiamine metabolism	NA	0.0367068	NA
Biotin metabolism	NA	NA	0.0389948
Photosynthesis - antenna proteins	NA	NA	0.00231754
Ubiquinone and other terpenoid-quinone biosynthesis	NA	NA	3.19712e-05
Ascorbate and aldarate metabolism	NA	NA	0.00198192
