# Supplementary material for: Transcriptional Changes in Pearl Millet Leaves under Heat Stress
Source: Genes (Basel). 2021 Oct 28;12(11):1716. doi: 10.3390/genes12111716 (PMC8620540; doi:10.3390/genes12111716)
Supplement: Supplementary file 1 [file genes-12-01716-s001.zip › Table S5.xlsx]

## Sheet: Sheet1
Table S5 GO enrichment analysis after K-means clustering
Level	Term	Always higher than CK (p.adjust)	Always lower than CK (p.adjust)	1h (p.adjust)	48h (p.adjust)	96h (p.adjust)	continuous rising (p.adjust)
PB	single-organism developmental process	0.00230911	#N/A	0.000259274	#N/A	#N/A	#N/A
	developmental process	0.00933267	#N/A	0.000535996	#N/A	#N/A	#N/A
	cell morphogenesis	0.000437348	#N/A	1.18e-06	#N/A	#N/A	#N/A
	cellular developmental process	0.000531535	#N/A	1.01848e-05	#N/A	#N/A	#N/A
	anatomical structure development	0.000531535	#N/A	2.61757e-05	#N/A	#N/A	#N/A
	anatomical structure morphogenesis	0.000531535	#N/A	1.29107e-05	#N/A	#N/A	#N/A
	protein folding	8.85895e-07	#N/A	2.49293e-08	#N/A	#N/A	#N/A
	cellular component morphogenesis	0.000437348	#N/A	1.18e-06	#N/A	#N/A	#N/A
	polyol biosynthetic process	0.00152508	#N/A	#N/A	0.0319868	#N/A	#N/A
	alcohol biosynthetic process	0.00107006	#N/A	#N/A	0.0403443	#N/A	#N/A
	inositol biosynthetic process	0.00152508	#N/A	#N/A	0.0319868	#N/A	#N/A
	inositol metabolic process	0.00152508	#N/A	#N/A	0.0319868	#N/A	#N/A
	TOR signaling	0.0262228	#N/A	#N/A	#N/A	#N/A	0.00155172
	cellular response to nitrogen compound	0.00152508	#N/A	#N/A	#N/A	#N/A	8.25322e-05
	peptide biosynthetic process	0.025308	#N/A	#N/A	#N/A	#N/A	8.25322e-05
	pyrimidine nucleotide biosynthetic process	0.0353782	#N/A	#N/A	#N/A	#N/A	0.0127629
	regulation of cellular protein metabolic process	0.00419253	#N/A	#N/A	#N/A	#N/A	5.63198e-06
	regulation of protein metabolic process	0.00550469	#N/A	#N/A	#N/A	#N/A	7.23813e-06
	regulation of receptor recycling	0.00152508	#N/A	#N/A	#N/A	#N/A	8.25322e-05
	positive regulation of protein phosphorylation	0.00550469	#N/A	#N/A	#N/A	#N/A	0.00028596
	lytic vacuole organization	0.00152508	#N/A	#N/A	#N/A	#N/A	8.25322e-05
	RNA splicing	0.000719085	#N/A	#N/A	#N/A	#N/A	0.00458291
	regulation of translation	0.000437348	#N/A	#N/A	#N/A	#N/A	4.49828e-09
	translation	0.0353782	#N/A	#N/A	#N/A	#N/A	5.35338e-05
	cellular amide metabolic process	0.0283726	#N/A	#N/A	#N/A	#N/A	8.25322e-05
	positive regulation of TOR signaling	0.00152508	#N/A	#N/A	#N/A	#N/A	8.25322e-05
	receptor recycling	0.00152508	#N/A	#N/A	#N/A	#N/A	8.25322e-05
	positive regulation of MAPK cascade	0.00152508	#N/A	#N/A	#N/A	#N/A	8.25322e-05
	regulation of cellular amide metabolic process	0.000437348	#N/A	#N/A	#N/A	#N/A	4.49828e-09
	posttranscriptional regulation of gene expression	0.000437348	#N/A	#N/A	#N/A	#N/A	4.49828e-09
	cholesterol homeostasis	0.00152508	#N/A	#N/A	#N/A	#N/A	8.25322e-05
	response to nitrogen compound	0.00550469	#N/A	#N/A	#N/A	#N/A	0.00028596
	sterol homeostasis	0.00152508	#N/A	#N/A	#N/A	#N/A	8.25322e-05
	riboflavin transport	0.0382474	#N/A	#N/A	#N/A	#N/A	0.00456741
	positive regulation of phosphorylation	0.00550469	#N/A	#N/A	#N/A	#N/A	0.00028596
	signal transduction by protein phosphorylation	0.00152508	#N/A	#N/A	#N/A	#N/A	8.25322e-05
	cellular response to amino acid stimulus	0.00152508	#N/A	#N/A	#N/A	#N/A	8.25322e-05
	cellular response to organonitrogen compound	0.00152508	#N/A	#N/A	#N/A	#N/A	8.25322e-05
	cellular response to acid chemical	0.00152508	#N/A	#N/A	#N/A	#N/A	7.67195e-05
	peptide metabolic process	0.0181419	#N/A	#N/A	#N/A	#N/A	8.25322e-05
	lysosome organization	0.00152508	#N/A	#N/A	#N/A	#N/A	8.25322e-05
	regulation of TOR signaling	0.00550469	#N/A	#N/A	#N/A	#N/A	0.00028596
	endosome localization	0.00152508	#N/A	#N/A	#N/A	#N/A	8.25322e-05
	MAPK cascade	0.00152508	#N/A	#N/A	#N/A	#N/A	8.25322e-05
	lipid homeostasis	0.00152508	#N/A	#N/A	#N/A	#N/A	8.25322e-05
	gene expression	0.042032	#N/A	#N/A	#N/A	#N/A	8.25322e-05
	regulation of MAPK cascade	0.00152508	#N/A	#N/A	#N/A	#N/A	8.25322e-05
	response to amino acid	0.00152508	#N/A	#N/A	#N/A	#N/A	8.25322e-05
	pyrimidine nucleotide metabolic process	0.0353782	#N/A	#N/A	#N/A	#N/A	0.0127629
	vacuole organization	0.00806462	#N/A	#N/A	#N/A	#N/A	0.000277322
	response to organonitrogen compound	0.00152508	#N/A	#N/A	#N/A	#N/A	8.25322e-05
	amide biosynthetic process	0.0308048	#N/A	#N/A	#N/A	#N/A	8.90964e-05
	cellular response to oxygen-containing compound	0.00152508	#N/A	#N/A	#N/A	#N/A	8.25322e-05
	protein metabolic process	#N/A	0.00338956	#N/A	#N/A	#N/A	0.0398335
	porphyrin-containing compound metabolic process	0.0320473	#N/A	#N/A	#N/A	#N/A	#N/A
	synaptic signaling	0.0382474	#N/A	#N/A	#N/A	#N/A	#N/A
	cell-cell signaling	0.0382474	#N/A	#N/A	#N/A	#N/A	#N/A
	synaptic transmission	0.0382474	#N/A	#N/A	#N/A	#N/A	#N/A
	alcohol metabolic process	0.0139513	#N/A	#N/A	#N/A	#N/A	#N/A
	response to acid chemical	0.0456113	#N/A	#N/A	#N/A	#N/A	#N/A
	peroxisomal membrane transport	0.0382474	#N/A	#N/A	#N/A	#N/A	#N/A
	pigment biosynthetic process	0.0220754	#N/A	#N/A	#N/A	#N/A	#N/A
	pigment metabolic process	0.0428288	#N/A	#N/A	#N/A	#N/A	#N/A
	organic hydroxy compound metabolic process	0.0244044	#N/A	#N/A	#N/A	#N/A	#N/A
	protein localization to peroxisome	0.0382474	#N/A	#N/A	#N/A	#N/A	#N/A
	siroheme metabolic process	0.00557637	#N/A	#N/A	#N/A	#N/A	#N/A
	tRNA threonylcarbamoyladenosine modification	0.02583	#N/A	#N/A	#N/A	#N/A	#N/A
	tRNA threonylcarbamoyladenosine metabolic process	0.02583	#N/A	#N/A	#N/A	#N/A	#N/A
	organic hydroxy compound biosynthetic process	0.00165326	#N/A	#N/A	#N/A	#N/A	#N/A
	siroheme biosynthetic process	0.00557637	#N/A	#N/A	#N/A	#N/A	#N/A
	heme metabolic process	0.00550469	#N/A	#N/A	#N/A	#N/A	#N/A
	peroxisomal transport	0.0382474	#N/A	#N/A	#N/A	#N/A	#N/A
	establishment of protein localization to peroxisome	0.0382474	#N/A	#N/A	#N/A	#N/A	#N/A
	protein targeting to peroxisome	0.0382474	#N/A	#N/A	#N/A	#N/A	#N/A
	response to stress	0.00332148	#N/A	#N/A	#N/A	#N/A	#N/A
	sucrose metabolic process	0.00152508	#N/A	#N/A	#N/A	#N/A	#N/A
	trans-synaptic signaling	0.0382474	#N/A	#N/A	#N/A	#N/A	#N/A
	heme biosynthetic process	0.00477587	#N/A	#N/A	#N/A	#N/A	#N/A
	porphyrin-containing compound biosynthetic process	0.0139513	#N/A	#N/A	#N/A	#N/A	#N/A
	protein import into peroxisome membrane	0.0382474	#N/A	#N/A	#N/A	#N/A	#N/A
	organic heteropentacyclic compound biosynthetic process	#N/A	0.0289088	#N/A	#N/A	#N/A	#N/A
	organic heteropentacyclic compound metabolic process	#N/A	0.0289088	#N/A	#N/A	#N/A	#N/A
	mycotoxin metabolic process	#N/A	0.0289088	#N/A	#N/A	#N/A	#N/A
	protein modification process	#N/A	0.0232255	#N/A	#N/A	#N/A	#N/A
	phosphorylation	#N/A	0.0314068	#N/A	#N/A	#N/A	#N/A
	photosynthesis, light reaction	#N/A	0.000834578	#N/A	#N/A	#N/A	#N/A
	cellular protein modification process	#N/A	0.0232255	#N/A	#N/A	#N/A	#N/A
	metabolic process	#N/A	0.00761226	#N/A	#N/A	#N/A	#N/A
	aflatoxin metabolic process	#N/A	0.0289088	#N/A	#N/A	#N/A	#N/A
	photosynthetic electron transport chain	#N/A	0.000125694	#N/A	#N/A	#N/A	#N/A
	arsenite transport	#N/A	0.0149633	#N/A	#N/A	#N/A	#N/A
	protein phosphorylation	#N/A	0.000834578	#N/A	#N/A	#N/A	#N/A
	aflatoxin biosynthetic process	#N/A	0.0289088	#N/A	#N/A	#N/A	#N/A
	cellular protein metabolic process	#N/A	0.0232255	#N/A	#N/A	#N/A	#N/A
	peptidyl-lysine modification to peptidyl-hypusine	#N/A	0.000896775	#N/A	#N/A	#N/A	#N/A
	mycotoxin biosynthetic process	#N/A	0.0289088	#N/A	#N/A	#N/A	#N/A
	sodium ion transport	#N/A	6.9692e-05	#N/A	#N/A	#N/A	#N/A
	anion transport	#N/A	0.0345567	#N/A	#N/A	#N/A	#N/A
	oxidation-reduction process	#N/A	#N/A	0.00522895	#N/A	#N/A	#N/A
	DNA-templated transcription, initiation	#N/A	#N/A	0.039903	#N/A	#N/A	#N/A
	glutamine family amino acid biosynthetic process	#N/A	#N/A	#N/A	#N/A	0.0437519	#N/A
	glutamine family amino acid metabolic process	#N/A	#N/A	#N/A	#N/A	0.0437519	#N/A
	regulation of transcription from RNA polymerase III promoter	#N/A	#N/A	#N/A	#N/A	#N/A	0.0484737
	tRNA aminoacylation	#N/A	#N/A	#N/A	#N/A	#N/A	0.0406917
	organonitrogen compound biosynthetic process	#N/A	#N/A	#N/A	#N/A	#N/A	0.00803533
	pyrimidine-containing compound metabolic process	#N/A	#N/A	#N/A	#N/A	#N/A	0.021995
	peptidyl-amino acid modification	#N/A	#N/A	#N/A	#N/A	#N/A	0.0299178
	positive regulation of protein metabolic process	#N/A	#N/A	#N/A	#N/A	#N/A	0.0218155
	regulation of cellular macromolecule biosynthetic process	#N/A	#N/A	#N/A	#N/A	#N/A	0.00456741
	DNA metabolic process	#N/A	#N/A	#N/A	#N/A	#N/A	0.0306536
	RNA metabolic process	#N/A	#N/A	#N/A	#N/A	#N/A	0.0219401
	tRNA metabolic process	#N/A	#N/A	#N/A	#N/A	#N/A	0.0100814
	organic substance transport	#N/A	#N/A	#N/A	#N/A	#N/A	0.00014714
	nucleocytoplasmic transport	#N/A	#N/A	#N/A	#N/A	#N/A	0.0169741
	cellular nitrogen compound biosynthetic process	#N/A	#N/A	#N/A	#N/A	#N/A	0.00185157
	regulation of macromolecule metabolic process	#N/A	#N/A	#N/A	#N/A	#N/A	0.0068866
	nucleic acid metabolic process	#N/A	#N/A	#N/A	#N/A	#N/A	0.00177811
	protein transport	#N/A	#N/A	#N/A	#N/A	#N/A	0.000390637
	regulation of nitrogen compound metabolic process	#N/A	#N/A	#N/A	#N/A	#N/A	0.00517806
	macromolecule localization	#N/A	#N/A	#N/A	#N/A	#N/A	0.000884296
	protein ADP-ribosylation	#N/A	#N/A	#N/A	#N/A	#N/A	0.00368362
	positive regulation of protein modification process	#N/A	#N/A	#N/A	#N/A	#N/A	0.00657226
	protein import into nucleus	#N/A	#N/A	#N/A	#N/A	#N/A	0.0319055
	cellular nitrogen compound metabolic process	#N/A	#N/A	#N/A	#N/A	#N/A	0.00028596
	establishment of protein localization	#N/A	#N/A	#N/A	#N/A	#N/A	0.000579662
	nucleobase-containing compound metabolic process	#N/A	#N/A	#N/A	#N/A	#N/A	0.0162615
	regulation of cellular biosynthetic process	#N/A	#N/A	#N/A	#N/A	#N/A	0.00501744
	primary metabolic process	#N/A	#N/A	#N/A	#N/A	#N/A	0.039571
	regulation of gene expression	#N/A	#N/A	#N/A	#N/A	#N/A	0.00894071
	amino acid activation	#N/A	#N/A	#N/A	#N/A	#N/A	0.0406917
	positive regulation of cellular protein metabolic process	#N/A	#N/A	#N/A	#N/A	#N/A	0.0218155
	establishment of localization in cell	#N/A	#N/A	#N/A	#N/A	#N/A	0.000466148
	intracellular transport	#N/A	#N/A	#N/A	#N/A	#N/A	0.000482143
	positive regulation of phosphorus metabolic process	#N/A	#N/A	#N/A	#N/A	#N/A	0.00657226
	tRNA aminoacylation for protein translation	#N/A	#N/A	#N/A	#N/A	#N/A	0.0319055
	intracellular protein transport	#N/A	#N/A	#N/A	#N/A	#N/A	8.59618e-05
	protein targeting to nucleus	#N/A	#N/A	#N/A	#N/A	#N/A	0.0319055
	nuclear transport	#N/A	#N/A	#N/A	#N/A	#N/A	0.0169741
	organelle localization	#N/A	#N/A	#N/A	#N/A	#N/A	0.0390824
	organic cyclic compound metabolic process	#N/A	#N/A	#N/A	#N/A	#N/A	0.0485169
	vesicle-mediated transport	#N/A	#N/A	#N/A	#N/A	#N/A	0.00178312
	vitamin transport	#N/A	#N/A	#N/A	#N/A	#N/A	0.0235454
	protein localization	#N/A	#N/A	#N/A	#N/A	#N/A	0.00090515
	regulation of biosynthetic process	#N/A	#N/A	#N/A	#N/A	#N/A	0.00534424
	peptidyl-lysine methylation	#N/A	#N/A	#N/A	#N/A	#N/A	0.032927
	protein import	#N/A	#N/A	#N/A	#N/A	#N/A	0.00748589
	cellular aromatic compound metabolic process	#N/A	#N/A	#N/A	#N/A	#N/A	0.0169741
	regulation of metabolic process	#N/A	#N/A	#N/A	#N/A	#N/A	0.0299178
	heterocycle metabolic process	#N/A	#N/A	#N/A	#N/A	#N/A	0.0165903
	cellular macromolecule localization	#N/A	#N/A	#N/A	#N/A	#N/A	0.000235693
	histone lysine methylation	#N/A	#N/A	#N/A	#N/A	#N/A	0.032927
	nitrogen compound metabolic process	#N/A	#N/A	#N/A	#N/A	#N/A	0.00100526
	organonitrogen compound metabolic process	#N/A	#N/A	#N/A	#N/A	#N/A	0.0218155
	macromolecule metabolic process	#N/A	#N/A	#N/A	#N/A	#N/A	0.00150933
	cellular macromolecule metabolic process	#N/A	#N/A	#N/A	#N/A	#N/A	0.0132215
	single-organism nuclear import	#N/A	#N/A	#N/A	#N/A	#N/A	0.0319055
	regulation of cellular metabolic process	#N/A	#N/A	#N/A	#N/A	#N/A	0.00892824
	cellular protein localization	#N/A	#N/A	#N/A	#N/A	#N/A	0.000235693
	histone methylation	#N/A	#N/A	#N/A	#N/A	#N/A	0.032927
	receptor metabolic process	#N/A	#N/A	#N/A	#N/A	#N/A	0.0169741
	pyrimidine-containing compound biosynthetic process	#N/A	#N/A	#N/A	#N/A	#N/A	0.0164887
	protein localization to nucleus	#N/A	#N/A	#N/A	#N/A	#N/A	0.0319055
	cellular localization	#N/A	#N/A	#N/A	#N/A	#N/A	0.000235693
	regulation of primary metabolic process	#N/A	#N/A	#N/A	#N/A	#N/A	0.00556371
	nuclear import	#N/A	#N/A	#N/A	#N/A	#N/A	0.0319055
	peptidyl-lysine modification	#N/A	#N/A	#N/A	#N/A	#N/A	0.0377417
	positive regulation of phosphate metabolic process	#N/A	#N/A	#N/A	#N/A	#N/A	0.00657226
	regulation of macromolecule biosynthetic process	#N/A	#N/A	#N/A	#N/A	#N/A	0.00501744
	macromolecule biosynthetic process	#N/A	#N/A	#N/A	#N/A	#N/A	0.0485169
MF	oxidoreductase activity, acting on paired donors, with incorporation or reduction of molecular oxygen	0.0409311	0.029066	#N/A	#N/A	#N/A	#N/A
	transferase activity, transferring nitrogenous groups	0.0173565	#N/A	0.0428461	#N/A	#N/A	#N/A
	unfolded protein binding	2.30466e-05	#N/A	2.28091e-07	#N/A	#N/A	#N/A
	transaminase activity	0.0173565	#N/A	0.0428461	#N/A	#N/A	#N/A
	inositol-3-phosphate synthase activity	0.00372546	#N/A	#N/A	0.0156902	#N/A	#N/A
	UDP-galactosyltransferase activity	0.00469138	#N/A	#N/A	0.00129955	#N/A	#N/A
	lipopolysaccharide 3-alpha-galactosyltransferase activity	0.00469138	#N/A	#N/A	0.00129955	#N/A	#N/A
	intramolecular lyase activity	0.0420611	#N/A	#N/A	0.0493161	#N/A	#N/A
	SUMO binding	0.0367762	#N/A	#N/A	#N/A	#N/A	0.00452884
	translation regulator activity	2.45018e-05	#N/A	#N/A	#N/A	#N/A	6.32052e-10
	SUMO-specific protease activity	0.0367762	#N/A	#N/A	#N/A	#N/A	0.00452884
	ubiquitin-like protein-specific isopeptidase activity	0.0367762	#N/A	#N/A	#N/A	#N/A	0.00452884
	ubiquitin-like protein binding	0.0367762	#N/A	#N/A	#N/A	#N/A	0.0324514
	nucleic acid binding	0.0318627	#N/A	#N/A	#N/A	#N/A	0.0152919
	isopeptidase activity	0.0367762	#N/A	#N/A	#N/A	#N/A	0.00452884
	SUMO-specific isopeptidase activity	0.0367762	#N/A	#N/A	#N/A	#N/A	0.00452884
	riboflavin transporter activity	0.0530078	#N/A	#N/A	#N/A	#N/A	0.0157658
	heme binding	#N/A	0.00589144	0.0392624	#N/A	#N/A	#N/A
	oxidoreductase activity	#N/A	0.0302844	0.020097	#N/A	#N/A	#N/A
	tetrapyrrole binding	#N/A	0.000287246	0.0398211	#N/A	#N/A	#N/A
	RNA helicase activity	0.0247452	#N/A	#N/A	#N/A	#N/A	#N/A
	sucrose synthase activity	0.00174178	#N/A	#N/A	#N/A	#N/A	#N/A
	RNA binding	0.0247452	#N/A	#N/A	#N/A	#N/A	#N/A
	precorrin-2 dehydrogenase activity	0.0173565	#N/A	#N/A	#N/A	#N/A	#N/A
	oxidoreductase activity, acting on the CH-CH group of donors, NAD or NADP as acceptor	0.0191096	#N/A	#N/A	#N/A	#N/A	#N/A
	isomerase activity	0.0367762	#N/A	#N/A	#N/A	#N/A	#N/A
	protein anchor	0.0247936	#N/A	#N/A	#N/A	#N/A	#N/A
	carboxyl- or carbamoyltransferase activity	0.0889109	#N/A	#N/A	#N/A	#N/A	#N/A
	chaperone binding	0.00944173	#N/A	#N/A	#N/A	#N/A	#N/A
	acetylcholine receptor binding	0.0247936	#N/A	#N/A	#N/A	#N/A	#N/A
	structural constituent of ribosome	#N/A	3.36495e-07	#N/A	#N/A	#N/A	#N/A
	serine-type peptidase activity	#N/A	0.0108984	#N/A	#N/A	#N/A	#N/A
	arsenite transmembrane transporter activity	#N/A	0.00276407	#N/A	#N/A	#N/A	#N/A
	protein kinase activity	#N/A	2.65103e-05	#N/A	#N/A	#N/A	#N/A
	chlorophyll binding	#N/A	0.000346366	#N/A	#N/A	#N/A	#N/A
	rRNA binding	#N/A	0.014676	#N/A	#N/A	#N/A	#N/A
	carbohydrate binding	#N/A	0.00014764	#N/A	#N/A	#N/A	#N/A
	secondary active transmembrane transporter activity	#N/A	0.0319797	#N/A	#N/A	#N/A	#N/A
	catalytic activity	#N/A	0.0318922	#N/A	#N/A	#N/A	#N/A
	phosphotransferase activity, alcohol group as acceptor	#N/A	7.51006e-05	#N/A	#N/A	#N/A	#N/A
	solute:cation antiporter activity	#N/A	0.00608961	#N/A	#N/A	#N/A	#N/A
	sodium:proton antiporter activity	#N/A	0.000263528	#N/A	#N/A	#N/A	#N/A
	ion antiporter activity	#N/A	0.00125881	#N/A	#N/A	#N/A	#N/A
	polysaccharide binding	#N/A	0.0006904	#N/A	#N/A	#N/A	#N/A
	antiporter activity	#N/A	0.00862388	#N/A	#N/A	#N/A	#N/A
	cation:cation antiporter activity	#N/A	0.000263528	#N/A	#N/A	#N/A	#N/A
	structural molecule activity	#N/A	0.0343261	#N/A	#N/A	#N/A	#N/A
	kinase activity	#N/A	0.00341527	#N/A	#N/A	#N/A	#N/A
	sodium ion transmembrane transporter activity	#N/A	0.00452238	#N/A	#N/A	#N/A	#N/A
	solute:proton antiporter activity	#N/A	0.00608961	#N/A	#N/A	#N/A	#N/A
	pattern binding	#N/A	0.0006904	#N/A	#N/A	#N/A	#N/A
	serine hydrolase activity	#N/A	0.0108984	#N/A	#N/A	#N/A	#N/A
	glutathione synthase activity	#N/A	0.0343261	#N/A	#N/A	#N/A	#N/A
	transferase activity, transferring phosphorus-containing groups	#N/A	0.029066	#N/A	#N/A	#N/A	#N/A
	monovalent cation:proton antiporter activity	#N/A	0.000263528	#N/A	#N/A	#N/A	#N/A
	iron ion binding	#N/A	0.00198517	#N/A	#N/A	#N/A	#N/A
	ligase activity, forming carbon-nitrogen bonds	#N/A	#N/A	0.0392624	#N/A	#N/A	#N/A
	tetrahydromethanopterin S-methyltransferase activity	#N/A	#N/A	0.0398211	#N/A	#N/A	#N/A
	5-methyl-5,6,7,8-tetrahydromethanopterin-dependent methyltransferase activity	#N/A	#N/A	0.0398211	#N/A	#N/A	#N/A
	thyroxine 5'-deiodinase activity	#N/A	#N/A	0.0235703	#N/A	#N/A	#N/A
	acid-amino acid ligase activity	#N/A	#N/A	0.00891365	#N/A	#N/A	#N/A
	antioxidant activity	#N/A	#N/A	0.0428461	#N/A	#N/A	#N/A
	alpha-galactosidase activity	#N/A	#N/A	0.00135684	#N/A	#N/A	#N/A
	transferase activity, transferring hexosyl groups	#N/A	#N/A	#N/A	0.0493161	#N/A	#N/A
	drug transporter activity	#N/A	#N/A	#N/A	0.0493161	#N/A	#N/A
	drug transmembrane transporter activity	#N/A	#N/A	#N/A	0.0493161	#N/A	#N/A
	galactosyltransferase activity	#N/A	#N/A	#N/A	0.0473411	#N/A	#N/A
	spectrin binding	#N/A	#N/A	#N/A	#N/A	0.037065	#N/A
	oxidoreductase activity, acting on the CH-NH2 group of donors	#N/A	#N/A	#N/A	#N/A	0.0435144	#N/A
	glutamate synthase activity	#N/A	#N/A	#N/A	#N/A	0.049175	#N/A
	transferase activity, transferring pentosyl groups	#N/A	#N/A	#N/A	#N/A	#N/A	0.0149467
CC	ribonucleoprotein complex	0.0485236	0.000117791	#N/A	0.845231	#N/A	#N/A
	intracellular ribonucleoprotein complex	0.0485236	0.000117791	#N/A	0.845231	#N/A	#N/A
	late endosome	0.0240372	#N/A	#N/A	#N/A	#N/A	0.0449463
	late endosome membrane	0.0240372	#N/A	#N/A	#N/A	#N/A	0.0449463
	Ragulator complex	0.0240372	#N/A	#N/A	#N/A	#N/A	0.0449463
	spliceosomal complex	0.000127436	#N/A	#N/A	0.845231	#N/A	0.0449463
	endosome membrane	0.0240372	#N/A	#N/A	#N/A	#N/A	0.0449463
	membrane raft	0.0384996	#N/A	#N/A	#N/A	#N/A	#N/A
	membrane microdomain	0.0384996	#N/A	#N/A	#N/A	#N/A	#N/A
	membrane-bounded organelle	0.0240372	#N/A	#N/A	#N/A	#N/A	#N/A
	intracellular membrane-bounded organelle	0.0240372	#N/A	#N/A	#N/A	#N/A	#N/A
	ribosome	#N/A	3.08098e-08	#N/A	#N/A	#N/A	#N/A
	intrinsic component of membrane	#N/A	0.00154627	#N/A	#N/A	#N/A	#N/A
	integral component of membrane	#N/A	0.00160708	#N/A	#N/A	#N/A	#N/A
	FANCM-MHF complex	#N/A	#N/A	0.0129375	#N/A	#N/A	#N/A
	non-membrane-bounded organelle	#N/A	#N/A	#N/A	#N/A	0.0439879	#N/A
	spindle	#N/A	#N/A	#N/A	#N/A	0.0145047	#N/A
	bacterial-type flagellum hook	#N/A	#N/A	#N/A	#N/A	0.0145047	#N/A
	bacterial-type flagellum part	#N/A	#N/A	#N/A	#N/A	0.020083	#N/A
	spindle pole	#N/A	#N/A	#N/A	#N/A	0.0145047	#N/A
	cell projection part	#N/A	#N/A	#N/A	#N/A	0.020083	#N/A
	Holliday junction resolvase complex	#N/A	#N/A	#N/A	#N/A	#N/A	0.0449463
	Holliday junction helicase complex	#N/A	#N/A	#N/A	#N/A	#N/A	0.0449463
	outer mitochondrial membrane protein complex	#N/A	#N/A	#N/A	#N/A	#N/A	0.0449463
	nuclear envelope	#N/A	#N/A	#N/A	#N/A	#N/A	0.0449463
	mitochondrial outer membrane translocase complex	#N/A	#N/A	#N/A	#N/A	#N/A	0.0449463
	nuclear pore	#N/A	#N/A	#N/A	#N/A	#N/A	0.0449463
