# Supplementary material for: Transcriptional Changes in Pearl Millet Leaves under Heat Stress
Source: Genes (Basel). 2021 Oct 28;12(11):1716. doi: 10.3390/genes12111716 (PMC8620540; doi:10.3390/genes12111716)
Supplement: Supplementary file 1 [file genes-12-01716-s001.zip › Table S6.xlsx]

## Sheet: Sheet1
Table S6 KEGG enrichment analysis after K-means clustering
Pathway	Always higher than CK (p.adjust)	Always lower than CK (p.adjust)	1h (p.adjust)	48h (p.adjust)	96h (p.adjust)	continuous rising (p.adjust)
Histidine metabolism	0.176554	0.0224024	#N/A	0.0464568	0.0139056	#N/A
Plant-pathogen interaction	0.0011204	#N/A	0.00240401	#N/A	#N/A	0.0386772
Arginine biosynthesis	0.140552	#N/A	#N/A	#N/A	0.0469034	0.000206248
Protein processing in endoplasmic reticulum	6.35815e-06	#N/A	4.19141e-13	#N/A	#N/A	#N/A
Galactose metabolism	0.0684285	#N/A	2.20827e-05	#N/A	#N/A	#N/A
Valine, leucine and isoleucine degradation	0.0483141	#N/A	4.85002e-11	#N/A	#N/A	#N/A
Protein export	0.176554	#N/A	0.00272339	#N/A	#N/A	#N/A
Steroid biosynthesis	0.0624262	#N/A	#N/A	0.00210592	#N/A	#N/A
Arginine and proline metabolism	0.119529	#N/A	#N/A	0.0228092	#N/A	#N/A
Monoterpenoid biosynthesis	0.00204319	#N/A	#N/A	3.269e-11	#N/A	#N/A
2-Oxocarboxylic acid metabolism	0.0258133	#N/A	#N/A	#N/A	#N/A	0.000783657
Non-homologous end-joining	0.168219	#N/A	#N/A	#N/A	#N/A	0.0341179
Aminoacyl-tRNA biosynthesis	0.140552	#N/A	#N/A	#N/A	#N/A	0.000306089
RNA degradation	0.0684285	#N/A	#N/A	#N/A	#N/A	0.00939829
Lysine degradation	0.173366	#N/A	#N/A	#N/A	#N/A	0.0198282
Ascorbate and aldarate metabolism	0.0246672	#N/A	#N/A	#N/A	#N/A	0.0386218
Homologous recombination	0.172736	#N/A	#N/A	#N/A	#N/A	0.0194589
Glycerolipid metabolism	#N/A	0.0358681	0.00956238	#N/A	#N/A	#N/A
Biosynthesis of secondary metabolites	#N/A	1.04694e-05	#N/A	0.0037535	#N/A	#N/A
Starch and sucrose metabolism	#N/A	0.00115599	#N/A	#N/A	0.00369811	#N/A
Pentose phosphate pathway	#N/A	0.0412613	#N/A	#N/A	0.0231605	#N/A
Inositol phosphate metabolism	0.0624262	#N/A	#N/A	#N/A	#N/A	#N/A
Zeatin biosynthesis	0.0913616	#N/A	#N/A	#N/A	#N/A	#N/A
Valine, leucine and isoleucine biosynthesis	0.143118	#N/A	#N/A	#N/A	#N/A	#N/A
Spliceosome	0.140552	#N/A	#N/A	#N/A	#N/A	#N/A
Cutin, suberine and wax biosynthesis	#N/A	0.00819137	#N/A	#N/A	#N/A	#N/A
Phenylalanine, tyrosine and tryptophan biosynthesis	#N/A	0.0313779	#N/A	#N/A	#N/A	#N/A
Photosynthesis	#N/A	0.00715349	#N/A	#N/A	#N/A	#N/A
Glycosaminoglycan degradation	#N/A	0.0186699	#N/A	#N/A	#N/A	#N/A
Glycolysis / Gluconeogenesis	#N/A	0.0201694	#N/A	#N/A	#N/A	#N/A
Photosynthesis - antenna proteins	#N/A	0.0190999	#N/A	#N/A	#N/A	#N/A
Flavonoid biosynthesis	#N/A	0.0493441	#N/A	#N/A	#N/A	#N/A
Brassinosteroid biosynthesis	#N/A	0.012867	#N/A	#N/A	#N/A	#N/A
Limonene and pinene degradation	#N/A	0.025144	#N/A	#N/A	#N/A	#N/A
Phenylpropanoid biosynthesis	#N/A	0.00723165	#N/A	#N/A	#N/A	#N/A
Glycerophospholipid metabolism	#N/A	0.00546941	#N/A	#N/A	#N/A	#N/A
Glycosphingolipid biosynthesis - ganglio series	#N/A	0.000543335	#N/A	#N/A	#N/A	#N/A
Circadian rhythm - plant	#N/A	0.00319186	#N/A	#N/A	#N/A	#N/A
Glutathione metabolism	#N/A	8.03297e-05	#N/A	#N/A	#N/A	#N/A
Ribosome	#N/A	1.39175e-29	#N/A	#N/A	#N/A	#N/A
Cyanoamino acid metabolism	#N/A	0.000456299	#N/A	#N/A	#N/A	#N/A
Tryptophan metabolism	#N/A	0.00312145	#N/A	#N/A	#N/A	#N/A
Sesquiterpenoid and triterpenoid biosynthesis	#N/A	0.00402045	#N/A	#N/A	#N/A	#N/A
Thiamine metabolism	#N/A	0.000433586	#N/A	#N/A	#N/A	#N/A
Other glycan degradation	#N/A	0.0207842	#N/A	#N/A	#N/A	#N/A
Metabolic pathways	#N/A	0.000153273	#N/A	#N/A	#N/A	#N/A
Phosphonate and phosphinate metabolism	#N/A	#N/A	0.0283649	#N/A	#N/A	#N/A
Endocytosis	#N/A	#N/A	0.0213171	#N/A	#N/A	#N/A
Glucosinolate biosynthesis	#N/A	#N/A	0.0168883	#N/A	#N/A	#N/A
Glycosphingolipid biosynthesis - globo and isoglobo series	#N/A	#N/A	0.000844345	#N/A	#N/A	#N/A
Isoquinoline alkaloid biosynthesis	#N/A	#N/A	#N/A	0.000844764	#N/A	#N/A
Tyrosine metabolism	#N/A	#N/A	#N/A	0.00111538	#N/A	#N/A
Tropane, piperidine and pyridine alkaloid biosynthesis	#N/A	#N/A	#N/A	0.00332338	#N/A	#N/A
Butanoate metabolism	#N/A	#N/A	#N/A	0.0433661	#N/A	#N/A
Alanine, aspartate and glutamate metabolism	#N/A	#N/A	#N/A	#N/A	0.00404593	#N/A
Glyoxylate and dicarboxylate metabolism	#N/A	#N/A	#N/A	#N/A	0.00161343	#N/A
Nitrogen metabolism	#N/A	#N/A	#N/A	#N/A	5.73349e-06	#N/A
Biotin metabolism	#N/A	#N/A	#N/A	#N/A	#N/A	0.0210397
Vitamin B6 metabolism	#N/A	#N/A	#N/A	#N/A	#N/A	0.0182336
Pyrimidine metabolism	#N/A	#N/A	#N/A	#N/A	#N/A	0.00115511
Biosynthesis of amino acids	#N/A	#N/A	#N/A	#N/A	#N/A	0.00656108
Glycosylphosphatidylinositol(GPI)-anchor biosynthesis	#N/A	#N/A	#N/A	#N/A	#N/A	0.0394412
