# Supplementary material for: Transcriptional Changes in Pearl Millet Leaves under Heat Stress
Source: Genes (Basel). 2021 Oct 28;12(11):1716. doi: 10.3390/genes12111716 (PMC8620540; doi:10.3390/genes12111716)
Supplement: Supplementary file 1 [file genes-12-01716-s001.zip › TableS1.xlsx]

## Sheet: Sheet1
Table S1 Overview of the sequencing results of 18 sample
Sample	RAW_READS	RAW_BASES	CLEAN_READS	CLEAN_BASES	Q20	Q30	GC%	pseudoalignment rate%
CK_1hL2	60,034,469	18,010,340,700	59,231,766	17,769,529,800	95.2	92.88	56.86	86.84
CK_1hL3	58,473,897	17,542,169,100	57,475,056	17,242,516,800	94.34	89.81	57.01	87.17
CK_1hL4	30,727,932	9,218,379,600	30,101,654	9,030,496,200	94.44	90.52	56.425	87.22
CK_48hL1	31777161	9533148300	31225061	9367518300	96.03	94.95	56.8925	86.96
CK_48hL4	37,633,187	11,289,956,100	35,417,602	10,625,280,600	94.685	91.94	57.24	86.94
CK_48hL5	27299105	8189731500	26849847	8054954100	95.115	92.98	57.085	87.07
CK_96hL1	30,724,471	9,217,341,300	28,977,152	8,693,145,600	95.25	92.49	57.21	87.14
CK_96hL4	31,639,410	9,491,823,000	29,870,057	8,961,017,100	95.33	92.71	57.27	87.05
CK_96hL5	36,798,436	11,039,530,800	34,580,718	10,374,215,400	95.47	93.45	57.285	87.6
H_1hL1	22729085	6818725500	22258223	6677466900	95.23	93.035	57.1	87.7
H_1hL3	28023074	8406922200	27616025	8284807500	94.63	91.1	56.995	87.17
H_1hL4	30,181,012	9,054,303,600	29,790,606	8,937,181,800	94.71	90.08	58.005	87.47
H_48hL2	28774771	8632431300	27742306	8322691800	95.36	92.585	56.34	87.63
H_48hL4	21,093,602	6,328,080,600	20,704,227	6,211,268,100	96.1	95.18	57.96	87.82
H_48hL5	29393104	8817931200	28454587	8536376100	95.545	94.035	57.915	87.88
H_96hL3	27616099	8284829700	26800792	8040237600	95.505	92.72	57.09	86.87
H_96hL4	29481357	8844407100	28544333	8563299900	95.335	93.845	57.2225	87.04
H_96hL5	28396740	8519022000	27078657	8123597100	95.095	93.525	57.355	86.8
